# Supplementary material for: A retrospective cohort study on association of age and physician decision making for or against rapid sequence intubation in unconscious patients
Source: Sci Rep. 2022 Feb 28;12:3336. doi: 10.1038/s41598-022-06787-3 (PMC8885918; doi:10.1038/s41598-022-06787-3)
Supplement: Supplementary file 1 — Supplementary Information. [file 41598_2022_6787_MOESM1_ESM.xlsx]

## Sheet: data
Anmerkung	Protokoll ID	age	age_cat	hr	spo2	rr_sys	rr_dia	physician	dependency	naca	GCS1	GCS1 E	GCS1 V	GCS1 M	GCS2	GCS2 E	GCS2 V	GCS2M	no_gcs_improvement	cause	cause_code	rsi
	0bb0611e-547b-4cd5-8bd5-b1bf3232618d							53	1	4	6	1	1	4	6	1	1	4	1	uncertain		0
	dc388b91-addb-49a4-88dd-aec63e27efa0			140	96	100	50	63	1	4	8	1	2	5	8	1	2	5	1	uncertain		0
	874a5d15-21a8-451a-a7f5-0777e686a019	34	3		92			40	0	5	5	1	1	3	3	1	1	1	1	seizure	3	1
	dbbdf490-3d04-489b-8bb3-adfe0effd8a2	32	3	90	97	100	60	28	0	4	8	1	2	5	8	1	2	5	1	intoxication	4	0
	53d2dab8-efc9-492b-911f-a3d12dac25c7	43	3	120	90	150	80	32	0	4	6	2	1	3	6	1	2	3	1	seizure	3	0
	09baabd1-c39f-464c-88ce-355afbd73e20	31	3	94	98	120	90	59	0	3	6	4	1	1	6	4	1	1	1	seizure	3	0
	c09f6186-c1f2-4135-a8ec-cdb5fd44c45c	61	4		80	150		40	0	5	4	1	1	2	3	1	1	1	1	cerebrovascular	2	1
	b0af8df8-52b2-49c3-a078-ddc9900c4d1e	85	7	105	91	150	80	39	0	5	4	1	1	2	3	1	1	1	1	uncertain	9	1
	e496b73e-bfd9-48ff-8f99-f2c1a0d88c7b	17	1	120	100	120	65	28	0	5	7	1	1	5	8	2	1	5	0	uncertain	9	0
	ae56f664-8811-43c8-ac20-cad7c49b7854	90	7					37	0	5	3	1	1	1	3	1	1	1	1	uncertain	9	0
	6e7553d2-f612-432a-8a6f-bfc376461c99	88	7	80	100	207	103	39	0	3	7	2	1	4	7	1	2	4	1	cerebrovascular	2	0
	a21903c3-6ffe-471b-bcf3-628fff6a9551	4	1					37	0	3	3	1	1	1	3	1	1	1	1	seizure	3	0
	fcc6b0e6-2f15-4e50-b355-5dec7dc7c300	20	2		97	130	90	37	0	3	3	1	1	1	3	1	1	1	1	intoxication	4	0
	6a2540c0-e744-4a55-9a22-07a26ddba66f	85	7					2	0	4	8	2	2	4	8	2	2	4	1	uncertain	9	0
	60aa442d-2911-43e1-a325-b985fb46fa30	67	5	66	100	160	90	59	0	4	8	4	1	3	8	4	1	3	1	seizure	3	0
	5a2997d3-1ecd-4028-bfd7-d5dd4e02f802	49	3					41	0	3	8	2	1	5	8	2	1	5	1	intoxication	4	0
	5de6db9a-2403-41ae-9de3-f4cc8fe33eb0	30	3	110	98	163	87	5	0	5	4	2	1	1	3	1	1	1	1	other	8	1
	145343f0-3bc7-44c8-875d-320d08c29096	79	6					28	0	5	8	1	2	5	8	1	2	5	1	medical	1	0
	3b001134-d385-44df-ab90-c576e4972e62	96	7	70	99	160	100	63	0	5	6	1	1	4	3	1	1	1	1	trauma	10	1
	d9ba373e-7d90-4d70-b530-b6a693023362	85	7	40		200		13	0	5	3	1	1	1	3	1	1	1	1	cerebrovascular	2	0
	a75c26b2-6de7-43af-aba4-6eba32bc2cfc	86	7					54	0	4	8	2	2	4	8	2	2	4	1	seizure	3	0
	57fe20d0-746b-40fb-ad59-a5cd4592521b	87	7	118		70		42	0	2	3	1	1	1	3	1	1	1	1	medical	1	0
	98afafb0-39dc-4953-aa93-d36779b5f686	69	5	120	99	180	100	39	0	6	3	1	1	1	3	1	1	1	1	trauma	10	1
	c154947e-21f5-466b-93af-ec8cc7f03da9	58	4					23	0	3	7	2	1	4	7	2	1	4	1	medical	1	0
	e76c9a21-e3cb-4652-97ed-d63318537867	82	6	60	98	130	75	28	0	5	7	2	1	4	8	2	1	5	0	seizure	3	0
	3b4ec384-a763-4d01-8bb0-c89935bbd28a	70	5	118	80	90	50	28	0	5	6	2	1	3	7	2	1	4	0	uncertain	9	1
	68df2cbb-cbb1-4082-a3df-ee358a136554	38	3	120	65	120	80	32	0	5	5	1	1	3	3	1	1	1	1	intoxication	4	1
	a6611f74-675e-4e11-b74e-1d89f8a2d7ea	26	2	100	99	100	80	2	1	5	6	1	1	4	7	2	2	3	0	uncertain	9	0
	3daa6b2d-26ff-4e16-8ce3-59a30ec218c2	85	7					37	0	4	8	2	2	4	8	2	2	4	1	uncertain	9	0
	f43c680a-46fc-4f15-b428-03e843d1c358	56	4					59	0	6	3	1	1	1	3	1	1	1	1	cerebrovascular	2	0
	69845716-cbdc-407c-b036-3a49661a98a5	41	3	110	75	200	120	40	0	5	7	1	1	5	3	1	1	1	1	medical	1	1
	841d5476-b247-4781-b559-7409a8ef2d33	24	2		87			42	0	3	4	2	1	1	4	2	1	1	1	seizure	3	0
	abf4d31c-4c24-4809-ae09-cee327d65d24	88	7	82	84	120	80	39	0	3	8	2	2	4	8	2	2	4	1	medical	1	0
	1a1d82b3-0549-4c95-bf87-3d20294ade7b	56	4	100	99	90	60	39	0	3	7	2	1	4	8	2	2	4	0	intoxication	4	0
	5452f2bf-256f-4230-8693-35c7e6f02306	33	3					6	0	2	8	2	2	4	8	2	2	4	1	intoxication	4	0
	ba8274f6-aee1-4b58-855d-1b622ac79014	94	7	170	90	160	80	42	0	4	4	2	1	1	4	2	1	1	1	medical	1	0
	5cba0591-b79b-488e-9f4c-998271c5836f	0	1		99			24	0	4	8	2	2	4	8	2	2	4	1	seizure	3	0
	13911ffb-9913-45db-95f8-ec46056c006e	88	7	100	100	120		24	0	4	8	2	2	4	8	2	2	4	1	seizure	3	0
	e20a973d-e89c-46f4-8678-f48ffdbf1baa	72	5					37	0	6	3	1	1	1	3	1	1	1	1	medical	1	1
	fe8c82c8-9e98-4f73-b6e4-7ed4128e24e1	62	4	74	100	90	60	37	0	5	3	1	1	1	3	1	1	1	1	trauma	10	1
	0a3a4f4d-2862-460c-aa23-c0d78ce168d0	86	7	85	95	180	90	46	0	4	6	1	1	4	6	1	1	4	1	cerebrovascular	2	0
	a2a89692-7891-4a8e-928f-2cc9f564c9d4	74	5	101	50	125	70	39	1	5	8	2	1	5	8	3	1	4	1	medical	1	0
	3d8078dc-2c6e-4ee5-a35b-c3ecc8b07ebf	81	6	71	97	150	60	42	1	3	6	4	1	1	6	4	1	1	1	uncertain	9	0
	50a747f1-bda8-42a4-ab2b-501788f0b0cb	37	3	100	100	110	80	32	0	5	7	1	2	4	3	1	1	1	1	trauma	10	1
	5243ca63-6ba5-4128-a6d2-356882132347	52	4	75	100	250	140	53	0	5	3	1	1	1	3	1	1	1	1	cerebrovascular	2	1
	ee4bf540-e250-4933-bee9-47e603089565	47	3	45	92	140	80	24	0	4	4	1	2	1	4	1	2	1	1	uncertain	9	0
	a24cc84d-9a9e-452b-ae80-3b34b5a059c1	28	2					39	0	2	8	2	1	5	8	2	1	5	1	other	8	0
	eb829fab-609a-466e-bd7d-7fdc87f54c88	46	3	120		90		8	0	5	4	1	1	2	3	1	1	1	1	uncertain	9	1
	a53af168-8ad1-45f1-94ab-ea6b39181779	74	5		84	110	70	24	0	4	8	1	3	4	8	1	3	4	1	cerebrovascular	2	0
	58d9e257-a1d9-4530-b3a3-580ee017d558	7	1					6	0	3	3	1	1	1	3	1	1	1	1	seizure	3	0
	2efc50ad-e186-4d71-8298-e82b4929826d	52	4	56	100	149	73	23	0	4	8	2	1	5	7	2	1	4	1	intoxication	4	0
	678b4a7c-e983-40ed-af2a-09464e44456c	18	2	100	98	60		22	0	5	6	1	1	4	3	1	1	1	1	trauma	10	1
	68b810f9-e065-4ae2-896e-8348961273a1	74	5	88	85	110	53	24	0	4	3	1	1	1	3	1	1	1	1	cerebrovascular	2	0
	54b5dcff-3ebc-415e-83c6-df17343d1653	89	7	85	99	180	90	59	0	5	3	1	1	1	3	1	1	1	1	cerebrovascular	2	0
	738954ec-723d-4782-b4b6-eeb80ac50ccf	83	6	120	84			63	1	5	6	1	1	4	6	1	1	4	1	other	8	0
	857e317d-13ad-4bfb-9774-5f9c32a1a88f	0	1		94			24	0	4	3	1	1	1	3	1	1	1	1	seizure	3	0
	d8737ce4-1514-41ab-a851-ef0bae5c7085	50	4	70		90		46	0	3	7	1	2	4	7	1	2	4	1	medical	1	0
	e58a83e3-3b1a-4714-977d-9df3fbf81fc8	90	7	45	100	157	68	14	0	4	7	1	2	4	7	1	2	4	1	cerebrovascular	2	0
	1333856d-9cbd-41fc-b6d1-8dc6370e45ac	91	7					24	0	3	7	1	2	4	7	1	2	4	1	uncertain	9	0
	b1682e94-c1c2-4fa5-b9fb-04a0d95153cd	25	2					40	0	6	8	1	2	5	3	1	1	1	1	trauma	10	0
	081fc135-8187-4956-b7ae-d376e56ff14f	77	6	144	86	106	76	57	1	3	6	1	1	4	7	1	1	5	0	cerebrovascular	2	0
	f6afbee3-b3b1-4094-ac38-deaf8893cdac	2	1	190	89			57	0	5	6	1	1	4	7	1	1	5	0	seizure	3	0
	a95c9303-10ec-4857-81b9-341c3c8af907	84	6		100	90	60	14	0	4	6	1	1	4	6	1	1	4	1	seizure	3	0
	fbcdd186-2d6b-440e-a1d1-f5c0b7b51c37	80	6			160		12	0	3	8	3	2	3	8	3	2	3	1	medical	1	0
	b3ce93c2-a3ec-468f-9877-be92bdf89a7e	42	3					24	0	4	7	1	2	4	7	1	2	4	1	seizure	3	0
	4140aa0c-23bb-49bb-86b6-64701c0714e0	84	6					26	0	4	5	1	1	3	5	1	1	3	1	seizure	3	0
	5c08fe94-9880-4590-a0d8-c3a3c442329b	88	7			130	80	26	0	4	6	1	1	4	6	1	1	4	1	cerebrovascular	2	0
	b2eb4c45-10dc-44ae-8e76-4ddc7e93645e	76	6	90	97	98	70	62	0	5	3	1	1	1	3	1	1	1	1	medical	1	1
	d2d8fce9-d54d-47af-aa1e-e739cc54ada8	84	6					12	0	5	8	2	2	4	8	2	2	4	1	cerebrovascular	2	0
	e5b8e7ba-ee81-4c4e-9c79-f028c805b9d4	53	4	110	100	160	85	53	0	5	3	1	1	1	3	1	1	1	1	uncertain	9	1
	d74b3731-fda4-40d7-b176-b6a02834f5bf	91	7	106	99	110	78	49	0	5	6	1	1	4	6	1	1	4	1	uncertain	9	0
	68af39be-0b2a-4bf3-8af1-90e2f054db6e	89	7	100	100			42	0	3	8	1	2	5	8	1	2	5	1	seizure	3	0
	616d27c9-f433-405b-bddc-f499877d8568	32	3		98	150	80	26	0	3	7	1	2	4	7	1	2	4	1	seizure	3	0
	46b73023-f31d-46a1-9650-7ddfab0737de	76	6					37	0	4	8	1	2	5	5	2	2	1	1	cerebrovascular	2	0
	d6b377c7-7cb3-4e3a-b12f-84b80d573242	68	5	132	89	164	124	59	0	5	3	1	1	1	3	1	1	1	1	medical	1	1
	c0fbec42-bc3c-44ba-8050-1ece2a625646	84	6	120	95	100	70	32	0	5	3	1	1	1	3	1	1	1	1	cerebrovascular	2	1
	489b8257-6a99-4b4f-8cc3-2d9137dcdefe	21	2	75	92	110	60	28	0	5	7	1	2	4	7	2	1	4	1	intoxication	4	0
	98c9e86d-cc11-4f1a-bb62-312067e991f4	37	3	101	99	110		39	0	4	8	2	2	4	8	2	2	4	1	uncertain	9	0
	eb265485-a7b8-48fb-8fd0-5beefdf904c3	37	3	113	93	114	70	14	0	5	7	2	2	3	3	1	1	1	1	trauma	10	1
	07afe264-b694-481a-8019-8973c46f1db1	80	6	80		190	95	7	0	5	3	1	1	1	3	1	1	1	1	uncertain	9	1
	898b5142-13dc-4e3a-a073-1577d0696fbd	22	2					42	0	4	3	1	1	1	3	1	1	1	1	seizure	3	0
	758a1e27-2bb4-43ab-87ff-e02649f9c2bd	92	7	112	98	160	90	42	0	4	6	1	2	3	7	1	2	4	0	uncertain	9	0
	fadec54b-5ff7-452e-8ae4-3d2ac602213c	12	1	110	100	120	60	14	0	5	4	1	1	2	3	1	1	1	1	trauma	10	1
	4aa6ebbd-d3e7-413a-9baf-f3296ffa6744	58	4	90	94	110	60	14	0	5	4	1	1	2	4	1	1	2	1	cerebrovascular	2	1
	d0456e62-b3b1-49d8-b843-e8a12f3d972e	64	4			120	80	25	0	5	3	1	1	1	3	1	1	1	1	trauma	10	1
	48ff8720-58e2-4223-aa93-78601d88764f	71	5	109	98	140	60	40	0	4	7	1	1	5	7	1	1	5	1	uncertain	9	0
	79baef9a-7195-4414-b610-f186a723a0c8	86	7					12	0	5	5	1	1	3	6	1	1	4	0	cerebrovascular	2	0
	db941388-085a-4f09-b2e1-6d047c1f0ef8	50	4	55	97	137	81	28	0	5	6	1	1	4	3	1	1	1	1	other	8	1
	5e4a3cb2-b145-4f56-a4bf-d4a1ee63a08d	68	5			128	75	40	0	5	6	1	1	4	3	1	1	1	1	seizure	3	1
	2d57a590-370f-4a5b-b131-8cef7e835471	84	6			140	90	42	0	4	8	1	2	5	8	1	2	5	1	cerebrovascular	2	0
	353e459d-d872-47c2-8f3a-9d7fd1c9fab0	57	4	41	50	48	22	33	0	5	3	1	1	1	3	1	1	1	1	trauma	10	1
	6ede8295-b943-4080-807c-d2b632720a04	37	3	90	98	149	91	28	0	4	6	1	1	4	6	1	1	4	1	uncertain	9	0
	ba35aaf3-7211-4886-ba71-70c10279526e	84	6					19	0	5	3	1	1	1	3	1	1	1	1	trauma	10	1
	5be89220-8724-4d85-8d7d-9d20072af6df	29	2					19	0	2	8	3	1	4	8	3	1	4	1	medical	1	0
	e950181b-cff1-479e-8d94-52007464f66d	74	5	75	89	230		39	0	5	4	1	1	2	3	1	1	1	1	cerebrovascular	2	1
	3ae512ce-6fca-4b9c-90df-f5285b44afec	26	2	62	97	100	70	5	0	3	7	1	1	5	7	1	1	5	1	seizure	3	0
	dad27d24-2575-4449-8fae-28330b8a085e	72	5		92			57	0	1	7	1	1	5	7	1	1	5	1	medical	1	0
	049d1730-1b3a-4c7c-81e2-7988167461be	66	5			75	60	26	0	5	6	1	1	4	3	1	1	1	1	medical	1	1
	4a03159c-ed6a-4ea4-8b3f-99c7f5b134b9	75	6					25	0	5	3	1	1	1	3	1	1	1	1	cerebrovascular	2	1
	81800d85-3c15-4e67-8a83-91e2235a7890	77	6	90	70	85	46	28	0	5	8	2	1	5	3	1	1	1	1	medical	1	1
	3d526b79-6605-4c7c-a5a6-7f299d879fe5	31	3	113	100	100	60	42	0	4	3	1	1	1	3	1	1	1	1	trauma	10	1
	22f4a691-4550-4d68-a97d-affc1238b6a1	75	6			150	70	40	0	5	6	2	2	2	3	1	1	1	1	cerebrovascular	2	1
	ba7981e8-f58f-465c-ba68-487b474d1e76	94	7	65	94	90	60	54	0	5	3	1	1	1	3	1	1	1	1	cerebrovascular	2	0
	a990ef83-3671-4c64-bce5-37e425690c41	84	6		72			37	0	5	4	1	2	1	3	1	1	1	1	cerebrovascular	2	1
	7512985b-c976-4957-bf5e-d40bf642c6f9	63	4	140	89	63	40	39	0	5	7	2	1	4	8	2	2	4	0	uncertain	9	0
	bf482be0-3e85-49c5-b5d6-5bb51e0d6b15	37	3	86	98	135	80	63	0	5	3	1	1	1	3	1	1	1	1	intoxication	4	1
	a85c5311-6672-41d5-b364-89999010d127	72	5	120	78	80	50	8	1	5	7	4	2	1	7	4	2	1	1	medical	1	0
	7d0a6ce0-27e2-452e-9c87-af0f8267a31e	95	7	115	97	170	50	53	0	4	6	4	1	1	6	4	1	1	1	medical	1	0
	b9ef0aed-dc50-4e3c-84f2-8982be307ee2	88	7					40	1	4	3	1	1	1	3	1	1	1	1	medical	1	0
	911137ec-daca-4af5-9cd9-e4b04bcdce50	83	6	170	99	90	60	63	1	4	8	2	2	4	8	2	2	4	1	uncertain	9	0
	2b48a141-58e9-4d30-9379-69b6863c4eab	53	4	120	95	122	90	59	0	5	6	1	1	4	6	1	1	4	1	intoxication	4	1
	a6b0a5ec-38c1-491b-bc7c-22d4b0614316	87	7	110	100	140	80	39	0	5	6	1	1	4	6	1	1	4	1	uncertain	9	0
	1bbedb0e-f1f7-4f23-bd9e-313827ce22a4	58	4	114	99	220	120	53	1	4	8	4	1	3	3	1	1	1	1	seizure	3	1
	0eb4f6cf-05b9-4959-bcef-0d2a21215eea	81	6					6	0	3	7	2	1	4	8	2	2	4	0	medical	1	0
	1a1d221e-5295-4a75-81a3-139ad5e2cb85	63	4	80	99	150	80	23	0	4	7	1	1	5	7	1	1	5	1	medical	1	0
	eccab690-a58e-4167-9477-8272fd215941	91	7	63		170	80	42	0	4	8	1	2	5	8	1	2	5	1	cerebrovascular	2	0
	f6f66efe-9c47-40c3-b3de-8356ca158c1a	63	4	80	92	100	60	6	0	5	3	1	1	1	3	1	1	1	1	trauma	10	1
	9e565090-ba6b-4360-9ef5-22fbfae3fc93	22	2	110	92			39	0	3	5	1	1	3	5	1	1	3	1	seizure	3	0
	a8fd07cc-0989-4611-9bea-3dc905418152	27	2	90	98	110	70	39	0	5	3	1	1	1	3	1	1	1	1	intoxication	4	1
	dc186e62-2d7e-4986-87fd-b14f24be92e2	71	5					42	0	3	5	3	1	1	5	3	1	1	1	medical	1	0
	10f87447-4757-4dd4-a580-dc7d76d3e508	11	1	117	96			12	0	3	7	1	1	5	7	1	1	5	1	seizure	3	0
	5c8b1108-792b-4b5b-a758-1c54fef3bdd1	16	1	50	82	120	80	40	0	5	3	1	1	1	3	1	1	1	1	intoxication	4	1
	1148bf4c-34e3-4694-b63e-27c44d15c151	77	6	70	98	80	50	59	0	4	7	1	1	5	7	1	1	5	1	cerebrovascular	2	0
	77ab4736-565e-42aa-a680-1ad8629994e1	52	4	100	95	130	80	19	0	4	6	1	1	4	8	2	2	4	0	intoxication	4	0
	269b0342-e92d-4a43-b402-45f035bad912	87	7					2	0	3	3	1	1	1	3	1	1	1	1	cerebrovascular	2	0
	b6f1f56c-4d64-4d50-84ab-b01407e73df7	71	5					37	0	5	3	1	1	1	3	1	1	1	1	medical	1	1
	31c175e5-6ce0-448c-8ec2-1fec903936bf	86	7	130	95	220	100	8	1	4	5	1	1	3	5	1	1	3	1	seizure	3	0
	fe212198-7d69-41ae-8646-da3f7dbb01f3	83	6	90		150	80	2	0	5	3	1	1	1	3	1	1	1	1	cerebrovascular	2	0
	13e893a5-9abe-49d7-b29c-54ace963f05a	62	4	134	98	80		54	0	5	3	1	1	1	3	1	1	1	1	seizure	3	1
	468ce937-789e-4ad6-9acd-17b6e0b8bedc	1	1	138	94			62	0	4	5	1	1	3	7	1	1	5	0	seizure	3	0
	c27ac644-2195-4829-b065-6fc0747f6942	14	1	70		100	70	25	0	4	4	2	1	1	4	2	1	1	1	uncertain	9	0
	3a99e7c7-a441-46b5-a339-4bf8e836e9db	15	1	90	100	90	60	32	0	3	7	1	1	5	7	1	1	5	1	intoxication	4	0
	e871f414-7d4b-46df-8bfb-662efe2e81c0	82	6	144	80	190	100	63	1	5	3	1	1	1	3	1	1	1	1	medical	1	0
	1235ad21-0222-4ecc-b90a-c1a15cdb6b51	64	4	40	99	80	50	6	0	5	3	1	1	1	3	1	1	1	1	other	8	1
	7c8df22a-6376-45dd-a4cd-0dbfeb03d2cb	88	7	80	97	170	100	40	0	5	8	1	2	5	3	1	1	1	1	cerebrovascular	2	1
	478315f5-0339-4d96-a1fa-477aa9ece796	64	4	80	98	140	80	53	0	4	5	3	1	1	5	3	1	1	1	cerebrovascular	2	0
	88bf73f1-bd33-4a19-be2e-b411977a38df	31	3	100	98	110	80	59	1	4	7	1	1	5	3	1	1	1	1	seizure	3	0
	82bb2f21-3603-4607-878c-a8a71133b923	87	7	125	96	200	120	28	0	5	5	1	1	3	3	1	1	1	1	seizure	3	1
	3a3e2804-eaea-4667-aeda-d15206f96837	54	4	85	88	250	140	28	0	5	3	1	1	1	3	1	1	1	1	cerebrovascular	2	1
	3f04324d-8626-4480-a48f-0e8353a6374c	40	3		97	125	80	54	0	5	3	1	1	1	3	1	1	1	1	seizure	3	1
	8b03d30a-eee8-4a3f-8f36-f87cf8f2d510	73	5	73	98	200		59	0	5	6	1	1	4	6	1	1	4	1	cerebrovascular	2	0
	afed7075-aeaf-4310-bbb9-f635ddf52b16	73	5	63	100	162	87	40	0	3	7	1	1	5	7	1	1	5	1	cerebrovascular	2	0
	91421a51-61d9-4984-9fc0-36be5a50d6be	86	7	120	91	129	79	40	0	3	8	1	2	5	8	1	2	5	1	medical	1	0
	a90f6608-170a-4851-94df-e0748d19ef1b	64	4					37	0	5	3	1	1	1	3	1	1	1	1	trauma	10	0
	5a7e9c82-eb3b-435f-b009-c7410a38e880	75	6	74	99	170	110	39	0	4	6	1	1	4	6	1	1	4	1	seizure	3	0
	26700ad7-1f6a-490f-82e8-47492accfdf1	86	7	120		170	80	12	1	5	5	2	1	2	5	2	1	2	1	cerebrovascular	2	0
	3774f5c8-f346-4d50-a911-2fd28a430e7b	71	5	88	72	100		59	1	4	7	1	1	5	7	1	1	5	1	seizure	3	0
	1772c623-8534-49e2-867a-a3e82990d583	73	5	97	90	90	60	39	0	5	6	1	1	4	3	1	1	1	1	medical	1	1
	e7720930-dfd7-47df-ad27-f1cdbbb5cc6f	78	6	130	78	150	90	32	0	5	7	1	2	4	3	1	1	1	1	medical	1	1
	b0678ac9-811b-4da8-a780-c92ac239234d	100	7					29	1	6	6	4	1	1	6	4	1	1	1	other	8	0
	2af7e841-9f27-459b-a16a-4fb1b7ed263c	20	2		98	100	60	54	0	5	8	2	2	4	3	1	1	1	1	seizure	3	1
	7b88cceb-5eae-4a7e-9bf0-8aa5bc338860	65	5					54	0	4	6	3	2	1	7	4	2	1	0	medical	1	0
	1d811283-b8c9-497b-ab93-0b80f677d067	91	7		98	140	90	37	0	4	5	2	2	1	5	2	2	1	1	cerebrovascular	2	0
	30f4dd00-fca6-4fa2-92c1-44e933ea295b	83	6					26	0	4	6	1	1	4	6	1	1	4	1	cerebrovascular	2	0
	a6e073c3-6701-4efe-ae2e-0b9809593f83	80	6	200				7	0	5	8	2	2	4	8	2	2	4	1	medical	1	0
	4e49c08c-f70a-4da5-a07e-4ab450daf50e	61	4	65	94	151	96	6	0	4	3	1	1	1	3	1	1	1	1	intoxication	4	1
	03ab3b6c-4ac8-4981-9523-ff77fdea0761	2	1	150	100			64	0	4	8	2	2	4	8	2	2	4	1	seizure	3	0
	ac17541c-73c0-4cbb-8429-776156a39284	94	7					42	0	2	3	1	1	1	3	1	1	1	1	medical	1	0
	c9d72cee-3dbf-4d23-b2ed-5485d2fb36e1	66	5	70	96	190	110	63	0	3	7	1	1	5	7	1	1	5	1	other	8	0
	8934c6ef-b114-4079-813e-288d634152c1	73	5	60	70	110	70	59	0	5	3	1	1	1	3	1	1	1	1	cerebrovascular	2	1
	bf3db6ba-ac35-4f43-9cd5-bb38aafad232	82	6	81	91	230	118	28	0	5	7	1	1	5	7	1	1	5	1	cerebrovascular	2	0
	2eb86883-7b49-48c2-83b0-bbab48455326	68	5	120	95	110	88	37	0	5	3	1	1	1	3	1	1	1	1	cerebrovascular	2	0
	c0e37575-8e5a-4fa4-8888-786865371d4e	89	7	115	98	110	70	39	1	3	7	2	1	4	7	2	1	4	1	medical	1	0
	75d7727e-6372-44e3-95d1-83340cced5bb	86	7	110		110	60	4	0	3	7	2	1	4	7	2	1	4	1	medical	1	0
	764a139e-1607-4fab-b4f9-87d01c49cf6e	29	2	84		130	80	21	0	5	6	1	1	4	3	1	1	1	1	trauma	10	1
	207a99bd-7536-4df0-8bc5-f87a1430025e	30	3	112	98	90	58	57	0	3	7	2	1	4	8	3	1	4	0	seizure	3	0
	db99e362-0498-45a5-9533-f0a27f873b6e	86	7	115	98	200	90	25	0	4	3	1	1	1	3	1	1	1	1	seizure	3	0
	d556ea16-94db-42ab-bb77-be0350679913	61	4	135	92	200	115	62	0	4	7	1	2	4	6	1	1	4	1	seizure	3	0
	d2dce04b-a414-4955-847f-bdee94fc27eb	59	4	112	89	130	63	5	0	5	6	1	1	4	3	1	1	1	1	cerebrovascular	2	1
	71a6c751-2eb2-42a9-9e8b-ce32ff871f7e	90	7		78			5	0	5	3	1	1	1	3	1	1	1	1	cerebrovascular	2	0
	83937691-98f8-41e6-934b-9f08f15bb1db	86	7					19	0	5	7	1	2	4	8	1	2	5	0	uncertain	9	0
	532a351e-ec14-418d-aa96-e696f9a872a6	3	1	120	97			40	0	5	3	1	1	1	3	1	1	1	1	cerebrovascular	2	1
	f60fabe4-816a-4c54-9c0b-eb5ef13ea05c	72	5	80	95	70	30	28	0	5	6	1	1	4	7	1	1	5	0	cerebrovascular	2	0
	1d52ea38-950b-4fa6-8a40-e48d34828b68	38	3	145	95	130	75	39	0	5	3	1	1	1	3	1	1	1	1	cerebrovascular	2	1
	4377262b-426f-45be-a89c-af0ea51d9603	83	6	70	97			40	1	2	8	1	2	5	8	1	2	5	1	uncertain	9	0
	5dd5d35a-dff3-4af0-906e-ca99489fb60e	43	3					42	0	4	8	1	2	5	8	1	2	5	1	other	8	0
	0170a2c3-c338-4d1d-b1b1-4416d0880323	72	5	110	80	120	80	4	0	3	6	1	1	4	8	2	1	5	0	seizure	3	0
	089ba7e8-0ba7-45fa-b62b-d2f47dadfe39	81	6	70	95	240		40	1	5	7	1	2	4	6	1	1	4	1	uncertain	9	0
	7b676863-3dbf-4063-ba92-d766b288ec41	86	7		99	210	110	19	0	4	8	4	1	3	8	4	1	3	1	cerebrovascular	2	0
	5bf2c3ef-f96a-4a6d-8953-6c41589a081b	53	4					49	0	5	3	1	1	1	3	1	1	1	1	cerebrovascular	2	1
	e68132e4-c47a-4128-a73c-3d236b88d86c	74	5	20	90	80	40	49	0	5	8	3	1	4	3	1	1	1	1	medical	1	1
	bb8fb92b-113d-4d40-8d48-c9f02c2ad815	15	1					2	0	4	4	1	2	1	3	1	1	1	1	intoxication	4	0
	cbc2effe-0c62-4f6a-a53f-799062ec5291	88	7	120	90	170	80	32	1	5	7	1	1	5	3	1	1	1	1	medical	1	1
	b6119801-93b0-4a64-8328-1fed7db8584e	79	6	175	95	190	120	5	0	5	7	2	1	4	7	2	1	4	1	medical	1	0
	098c969a-c7f1-41d7-9a21-0db7acd5a2d1	48	3			106	54	21	0	4	8	2	1	5	8	2	1	5	1	intoxication	4	0
	48a9f881-8b1b-4352-90d8-0e7d5720f456	85	7					25	0	3	3	1	1	1	3	1	1	1	1	medical	1	0
	f6b7f38e-aab6-441e-b2d6-8e0641d53a20	57	4	125	96	143	88	5	0	4	8	2	1	5	8	2	1	5	1	seizure	3	0
	6fe427c3-22f5-45e3-975d-32dcd31e4e39	56	4	66	99	150	90	39	0	5	7	2	1	4	3	1	1	1	1	cerebrovascular	2	1
	f64a4337-bae8-43fc-9a6a-ecd6395ad443	39	3	109	96	82	44	54	0	5	7	2	1	4	7	2	1	4	1	seizure	3	0
	fa72609c-8491-4129-90ef-2465f98ff511	69	5		98	170	90	42	0	5	3	1	1	1	3	1	1	1	1	cerebrovascular	2	1
	25035e4e-a634-4a00-ad05-ba946494a0c5	79	6	109				42	0	5	3	1	1	1	3	1	1	1	1	cerebrovascular	2	1
	af433e36-65c5-4ee8-ad4c-88ec8fc11cd7	91	7		98	120	110	42	0	4	3	1	1	1	3	1	1	1	1	cerebrovascular	2	0
	7a7d1778-e24f-4c16-a296-60832d6deb3b	93	7	85	99	190	90	39	0	4	7	2	1	4	8	2	2	4	0	cerebrovascular	2	0
	51051cb9-d9b6-4a57-93a9-af92da2bd4a3	87	7	75	98	110	80	19	0	4	8	2	1	5	8	2	2	4	1	uncertain	9	0
	a2163dfa-c4f3-44e6-b5bf-1cece3efd7e8	39	3					19	0	2	3	1	1	1	3	1	1	1	1	other	8	0
	cf7340e6-559d-4a7a-b966-6473bb8f477c	85	7	70		90	50	49	1	4	7	1	1	5	7	1	1	5	1	cerebrovascular	2	0
	564f77f6-f938-4007-9762-7742b6b46de7	90	7					7	1	4	8	2	2	4	8	2	2	4	1	medical	1	0
	cc853eaa-57b6-49df-af77-d6fd04f5b106	31	3	112	93	112	77	23	0	4	3	1	1	1	3	1	1	1	1	seizure	3	0
	522bac78-7fbc-4523-ba54-2176946a2cae	48	3	90	98	130	90	37	0	3	3	1	1	1	3	1	1	1	1	uncertain	9	0
	16fe9e19-0511-4e52-ae96-cb06267f9f9b	84	6	51	98	50	30	28	1	5	6	1	2	3	6	1	2	3	1	medical	1	0
	f81bd77b-d4ab-4aad-8b77-7e0ecaf6b5d4	86	7	55	99	120	80	63	1	4	4	1	1	2	7	1	1	5	0	cerebrovascular	2	0
	5d23f75b-7134-4f1b-8a78-8c7ec7a21b9d	92	7	80	98	224	92	59	0	5	6	4	1	1	6	4	1	1	1	cerebrovascular	2	0
	c0e63afc-9567-4bc0-9473-851851c6602b	92	7	99	93	90	60	62	0	4	7	2	1	4	8	2	2	4	0	uncertain	9	0
	da027824-9409-43fa-b0da-c55630c7d6f7	84	6	220	120			25	0	5	3	1	1	1	3	1	1	1	1	cerebrovascular	2	0
	6c804494-a6c9-4087-a835-0d2ba6f39723	58	4	54	98	133	95	7	0	5	4	1	1	2	3	1	1	1	1	cerebrovascular	2	1
	a11d3387-d2bd-442b-ac7c-f531bc91fe64	81	6	56	98	110	70	14	0	5	3	1	1	1	3	1	1	1	1	trauma	10	0
	1c73a843-84c8-4b6e-8499-34f10638e796	14	1					42	0	3	8	1	2	5	8	1	2	5	1	intoxication	4	0
	32fa84d6-ab5e-41bb-aca2-dd2ddb950982	47	3		98	122	83	40	0	5	3	1	1	1	3	1	1	1	1	cerebrovascular	2	1
	6ef48053-de6c-43cc-b973-3c8e11ae93fa	64	4	69	100	183	161	32	0	5	4	1	1	2	3	1	1	1	1	cerebrovascular	2	1
	963abee6-ef01-4d72-ad45-22a41c735512	94	7	88	99	180	100	65	1	4	7	1	1	5	7	1	1	5	1	cerebrovascular	2	0
	8c1ac70d-9fd8-4af0-bdcb-d77b78070bab	64	4					12	0	5	7	1	2	4	7	1	2	4	1	medical	1	0
	8c8896f9-bc24-411c-b96d-da31654182e6	26	2	115	98			39	0	3	8	2	1	5	8	2	1	5	1	seizure	3	0
	3a7631d9-ad36-4390-ad7d-fab215272d69	10	1	115	98			63	0	4	5	1	1	3	6	1	1	4	0	uncertain	9	0
	46fdf763-e6b2-4f1c-b04f-b4579a74cef4	77	6	50	95	130	70	32	0	5	4	1	1	2	3	1	1	1	1	cerebrovascular	2	1
	363d4a36-2c94-43a5-89d6-d0aceae0cef4	59	4	74	98	90	60	40	1	4	7	1	1	5	7	1	1	5	1	intoxication	4	0
	9b895be4-f9bb-47fa-af68-24c4be5d53bf	80	6	90	96	160	90	42	0	4	3	1	1	1	3	1	1	1	1	uncertain	9	0
	5ba610c2-0bfe-4d5c-9d3a-deb3946b505f	80	6	100	90	140	90	8	0	5	5	1	2	2	3	1	1	1	1	trauma	10	1
	1cef1036-f3fc-4b8c-b21b-682f47702035	93	7	78	95	168	105	39	0	5	6	4	1	1	6	4	1	1	1	cerebrovascular	2	0
	6c6a5a07-e8ab-4b42-87d5-34a5cabc17d0	26	2	75	98	114	80	39	0	5	3	1	1	1	3	1	1	1	1	medical	1	1
	adecd74e-6408-414a-9337-fe8ee4aab97a	86	7	70	99	60	80	39	0	3	8	3	1	4	8	3	1	4	1	medical	1	0
	a1363aac-a9a2-4119-a471-394cb196781e	91	7	110	65	50	20	63	1	5	6	1	1	4	6	1	1	4	1	medical	1	0
	118ebaf4-a0e2-4273-847b-0f9636741992	41	3	103		180	120	43	0	4	6	1	2	3	3	1	1	1	1	uncertain	9	1
	c2843480-89cf-42a8-890c-73facacc73c0	89	7	85	88	80	60	42	1	4	7	1	1	5	7	1	1	5	1	medical	1	0
	5cc77a89-8d4b-46f2-a630-9a818fef9014	53	4	80		90		4	0	5	5	1	1	3	3	1	1	1	1	intoxication	4	1
	ee6b17a6-026b-41f3-8ee6-bc4a40c15b1f	42	3					37	0	4	3	1	1	1	3	1	1	1	1	intoxication	4	0
	5ea90fb8-febb-4372-ab5d-eb36488d090c	85	7	95	93	130	70	40	0	5	7	1	1	5	3	1	1	1	1	trauma	10	1
	681a2f65-415f-4bde-a08a-833248185f09	32	3					42	0	2	3	1	1	1	3	1	1	1	1	seizure	3	0
	ec1a91a7-75e3-42ea-aefd-79f48c0d4273	82	6	140	95	88	44	40	1	4	8	1	2	5	8	1	2	5	1	medical	1	0
	9c87b0e8-5521-449b-afd1-a4ce90b12fae	91	7	62	95	148	66	43	1	3	5	1	3	1	5	1	3	1	1	uncertain	9	0
	8107363d-7688-4c64-8ddd-36ecd337179b	62	4					17	0	5	7	2	1	4	7	2	1	4	1	intoxication	4	0
	0d23f0e1-49e9-4d62-b0e5-02cc932921df	64	4					39	0	3	8	4	1	3	8	4	1	3	1	seizure	3	0
	bf9a3917-5e45-43b3-a494-e6f157c51a14	16	1					17	0	3	3	1	1	1	3	1	1	1	1	intoxication	4	0
	6bd149d4-90ac-49df-9327-4ff17f9b3b2a	92	7	70	99	115	70	63	1	4	4	1	1	2	4	1	1	2	1	uncertain	9	0
	e018c2ee-a965-47bd-a27b-837c79cf2737	92	7	80	97	140	90	62	0	4	7	1	2	4	7	1	2	4	1	cerebrovascular	2	0
	1bca6a27-969d-47b9-83b7-900bdb1cd221	85	7	115	91	150	95	57	1	3	8	2	2	4	8	2	2	4	1	medical	1	0
	46135f80-564a-4059-9d4c-6ff693261a01	88	7	60	80			43	0	4	3	1	1	1	3	1	1	1	1	cerebrovascular	2	0
	1902625b-5bcb-4e2d-ac03-c7f3292ed59d	55	4	100	91	125	88	39	0	4	8	4	2	2	6	1	1	4	1	seizure	3	0
	e649d10a-5e2e-406f-a293-8a6bfc421dbb	71	5	120	64	110	70	59	0	5	6	4	1	1	6	4	1	1	1	medical	1	0
	6a0245c0-7b03-4a1f-b0d8-b48f776ce304	88	7	151	100	151	103	10	0	5	3	1	1	1	3	1	1	1	1	cerebrovascular	2	1
	f98cd891-e76c-4e58-9fb9-79a7a4405355	41	3	100	99	90	70	10	0	5	3	1	1	1	3	1	1	1	1	cerebrovascular	2	1
	f5ce7c99-e14f-4516-80d9-6c782775a742	44	3	60	97	110	70	39	0	5	3	1	1	1	3	1	1	1	1	intoxication	4	1
	4056e3bd-319d-4fed-abbe-5baec31da036	56	4	110	95	130		40	0	5	8	1	2	5	3	1	1	1	1	seizure	3	1
	23de7a61-b0bd-42d8-adc9-fe606fd2a0b9	84	6	65	96	145	85	57	0	4	6	1	1	4	6	1	1	4	1	uncertain	9	0
	6dfd6844-212b-44de-a61d-1d353cf630f2	36	3	68	99	90	70	62	0	3	4	2	1	1	4	2	1	1	1	other	8	0
	341413a0-76da-47c6-9eb7-5752a249a315	92	7	95	95	125	85	62	1	4	8	1	2	5	8	1	2	5	1	medical	1	0
	441bbfc5-bcd0-4a1b-ad67-166f232b5efc	78	6	90	100	150	70	4	0	3	3	1	1	1	7	3	3	1	0	uncertain	9	0
	c4111410-c99d-426d-a01d-e46ccfa5f9ac	51	4	74	97	146	102	53	0	4	3	1	1	1	3	1	1	1	1	trauma	10	1
	40c7a4a6-d9f4-4ab1-9bf5-a07edd9dc557	84	6			90		16	0	5	7	1	2	4	7	1	2	4	1	medical	1	0
	79292001-31fc-48d3-84f3-8501d37b488c	73	5	115	99			37	0	5	7	1	1	5	3	1	1	1	1	trauma	10	1
	40f57602-d70e-42d3-b2bf-4b58299d7d6e	65	5	120	100	205	100	63	0	5	7	2	1	4	7	2	1	4	1	uncertain	9	0
	c926cc40-07b9-4311-9f55-98541f1ed1d6	25	2	80	98	120	60	8	0	4	6	1	1	4	7	1	2	4	0	intoxication	4	0
	57b607bb-0f9a-4b55-bbf2-07cb9d563345	25	2	70	100	94	57	28	0	5	6	1	2	3	7	1	2	4	0	intoxication	4	0
	14c28b81-2b82-4408-b8c3-c2cc2c27f863	19	2					19	0	3	6	1	1	4	7	1	2	4	0	other	8	0
	1c771d43-5558-4bcc-9179-40a78134d8ea	64	4	140	93			7	0	4	8	2	2	4	8	2	2	4	1	seizure	3	0
	c4351ce2-3e30-4025-b03f-8bf569588b79	86	7					2	0	5	3	1	1	1	3	1	1	1	1	intoxication	4	0
	861b3968-f9f7-488b-a2ab-6eb09c2abebc	11	1					2	0	5	3	1	1	1	3	1	1	1	1	seizure	3	0
	db6dfa42-7b61-46cb-a25d-445398f25a88	56	4	110	68	134	81	37	0	5	3	1	1	1	3	1	1	1	1	uncertain	9	0
	a7279bd8-29b9-4450-86b1-cb760ddf3e16	88	7	90	97	130	60	59	1	3	4	2	1	1	4	2	1	1	1	seizure	3	0
	4de477da-0a69-4156-a818-b7503fc2e69b	53	4					2	0	5	3	1	1	1	3	1	1	1	1	trauma	10	1
	48565982-7671-4f47-a31f-f81ae450667a	82	6	136	99			39	1	4	7	1	2	4	7	1	2	4	1	cerebrovascular	2	0
	6280a087-1962-4e09-b692-fac6bdd8e125	38	3	80	94	125	77	29	0	4	6	1	1	4	3	1	1	1	1	intoxication	4	1
	23063a7e-a6c3-4d22-8a11-eddb95cee939	81	6	134	80	220	80	57	0	5	4	2	1	1	8	3	1	4	0	uncertain	9	0
	6859ea42-a99d-45b6-8931-b18d905f8d1e	81	6	123	93	150	60	8	1	5	6	1	1	4	3	1	1	1	1	cerebrovascular	2	1
	8caeea01-5125-4882-89ae-3c53d6e27a89	82	6		97	109	80	4	0	4	5	1	1	3	7	1	1	5	0	seizure	3	0
	28fe0249-bcbc-4fa2-805e-c9a541044c0d	72	5	55	100	139	66	35	1	4	3	1	1	1	6	1	1	4	0	uncertain	9	0
	11fa3065-023f-4fcf-a419-e82d434cc1a6	30	3					7	0	5	6	1	1	4	3	1	1	1	1	intoxication	4	1
	274bb06c-4ccb-48c4-9465-3f5ddcb7893f	74	5	120	72	210	190	40	0	5	5	1	1	3	3	1	1	1	1	cerebrovascular	2	1
	e69ac8e6-e12e-4e8d-849d-963aaabbcc42	53	4	98	98	130	60	47	0	5	5	1	1	3	3	1	1	1	1	medical	1	1
	5095252b-1346-467a-9179-1ae463782405	90	7					54	1	5	6	1	1	4	6	1	1	4	1	seizure	3	0
	e86b186e-3b04-41d8-baa4-65c7b58c768c	26	2		95	110		10	0	4	3	1	1	1	3	1	1	1	1	intoxication	4	0
	3ec34c59-1857-4ab7-a7c9-68b621fc8037	66	5	130	98	110		4	0	5	6	1	1	4	3	1	1	1	1	uncertain	9	1
	69f16eac-02d5-4167-89ea-679cdfda662e	82	6	68	100	101	45	10	0	4	4	2	1	1	4	2	1	1	1	uncertain	9	0
	62356bfc-992f-4056-a1f5-b04ff6bfe3df	57	4	113	90	145	80	57	0	5	4	1	1	2	3	1	1	1	1	cerebrovascular	2	1
	975f06f3-c145-45c0-b19a-2d73b29c2e83	31	3	120	99	140	90	32	0	5	3	1	1	1	3	1	1	1	1	intoxication	4	1
	699811cc-ddd1-4fdd-a62d-8f94ea42ba66	51	4					39	0	5	3	1	1	1	3	1	1	1	1	other	8	0
	bacdaf25-c4f8-411b-9556-dbea7e64868e	62	4	100	83	140	90	10	0	4	3	1	1	1	3	1	1	1	1	seizure	3	0
	9ec4077b-fd26-4e52-84a5-085ac4593c97	75	6	90	72			35	1	5	3	1	1	1	3	1	1	1	1	medical	1	0
	52f2e734-647b-4d06-bcd7-3265487d3dfd	91	7	161	94	159	58	4	1	5	7	4	2	1	7	4	2	1	1	medical	1	0
	2efe70f4-739c-4f07-9061-e552da71e34b	89	7	107	97	159	86	29	0	5	8	4	1	3	8	4	1	3	1	uncertain	9	0
	96f11774-0696-4f84-8614-138eea745295	60	4	98	96	148	108	43	0	5	3	1	1	1	3	1	1	1	1	uncertain	9	1
	e2b6c5ba-af10-4449-ba5e-56e373bb90dd	81	6	90	98	200	100	62	0	4	7	2	1	4	8	2	1	5	0	seizure	3	0
	7d37dd5e-8eba-411c-af11-f537a13be183	31	3	100	99	110	90	37	0	4	8	2	2	4	8	2	2	4	1	seizure	3	0
	c4188d9a-14a6-4ec1-b5c3-4b54b2348313	76	6	64	80	131	57	54	0	5	4	1	1	2	3	1	1	1	1	medical	1	1
	a5284696-1b45-42b8-80a8-056af48f64ed	21	2	80		110	85	4	0	2	8	2	1	5	8	2	1	5	1	uncertain	9	0
	7aa23f5c-12d8-4d74-900a-1d6c39e72f2b	30	3					29	0	4	7	2	1	4	8	2	1	5	0	intoxication	4	0
	d2fba3fd-0cec-40cb-8490-1cbd67ee6915	68	5					55	0	5	8	1	2	5	8	1	2	5	1	uncertain	9	0
	ec91284a-a89b-4cc9-8c1c-00c51bfb9d4e	52	4	80	89	150	90	62	0	4	7	1	2	4	7	1	2	4	1	cerebrovascular	2	0
	9dc9ece3-9039-4aa3-b34e-d8c4d8f19bf9	89	7	64	100	201	89	36	1	4	6	4	1	1	6	4	1	1	1	other	8	0
	bfdbd19a-7b8f-48e3-9c3e-74c5ce19fc86	14	1			80	60	39	0	5	3	1	1	1	6	1	1	4	0	intoxication	4	0
	bbacabaf-93db-4791-a203-c5f07a85dc02	84	6	100	98	140	80	35	0	4	6	1	1	4	6	1	1	4	1	cerebrovascular	2	0
	dbe9213c-42d3-4c6b-afb0-a62e1afdc3c5	44	3	98				42	0	4	8	1	2	5	8	1	2	5	1	medical	1	0
	3889cd9e-350a-41cd-aa99-3b7f456c7db2	50	4	110	99			35	0	5	3	1	1	1	3	1	1	1	1	trauma	10	1
	44d49d33-138d-4413-a151-34d704c8663d	81	6	109	96	151	91	6	0	3	3	1	1	1	3	1	1	1	1	seizure	3	0
	52a624a8-d329-4c3a-9bf1-e1b112af289d	78	6	88	92	184	93	28	0	5	6	1	1	4	6	1	1	4	1	cerebrovascular	2	0
	adf64bff-121d-4c64-b4fb-a85226b3c234	54	4	105	76	70	40	28	0	5	3	1	1	1	4	1	1	2	0	uncertain	9	1
	d3c773b3-fd3a-4b64-bc8d-790f5d0eaa7e	26	2					32	0	3	8	1	2	5	8	1	2	5	1	intoxication	4	0
	f3957e08-a274-4a77-9d84-55f82c760cc9	94	7	125	92	71	45	43	0	4	6	1	1	4	6	1	1	4	1	seizure	3	0
	9bb59afd-7767-42c3-b06f-bd7e5575c994	92	7	98	94	110		4	0	5	8	1	2	5	7	1	1	5	1	medical	1	0
	6799ec10-ef07-4a5d-9f1c-76479a09aaa1	60	4	68	96	101	68	10	0	5	8	2	2	4	3	1	1	1	1	trauma	10	1
	f29f84a6-ab62-4981-8608-3499681f9261	73	5					37	0	5	3	1	1	1	3	1	1	1	1	intoxication	4	1
	8e9f124e-b223-47db-9099-3c1b800e9220	99	7	65	97	145	90	39	0	4	6	1	1	4	6	1	1	4	1	cerebrovascular	2	0
	1bc739f9-c193-4fed-8fae-e58379efb3b8	34	3	78	96			4	0	3	8	2	1	5	8	2	1	5	1	intoxication	4	0
	a63a2c8b-7723-45fd-904d-a6cc52562c7a	93	7	152	82	172	92	4	0	4	5	1	1	3	5	1	1	3	1	seizure	3	0
	be8e362f-c3c6-4d3b-93fc-6132eaeb57ff	53	4	110	95	170	90	4	0	5	6	1	1	4	6	1	1	4	1	uncertain	9	0
	88b340dc-4640-4198-bf59-1cca2dc12541	49	3					37	0	4	3	1	1	1	3	1	1	1	1	seizure	3	0
	e53c44a4-dfce-430b-ac12-b8f290075f53	96	7	110	92	110	90	8	0	3	6	1	1	4	6	1	1	4	1	uncertain	9	0
	2e9bdbe4-565e-4ae0-bce9-df95154ad976	53	4	90	99	100	60	32	0	4	3	1	1	1	3	1	1	1	1	intoxication	4	0
	45821337-71f5-4ea3-9a33-58629801b4d8	75	6	91	79	147	112	43	0	5	3	1	1	1	3	1	1	1	1	trauma	10	1
	7244bceb-1638-4c9c-8553-05c0b8b60f89	18	2	73	100	87	54	29	0	4	8	2	1	5	3	1	1	1	1	trauma	10	1
	7324cf73-2f69-4a8a-b3b1-faeab5886220	18	2					62	0	4	6	4	1	1	6	4	1	1	1	intoxication	4	0
	1aaa24aa-011c-41d5-b161-6587fbf6ad5d	85	7	75	100	113	94	8	0	4	8	1	2	5	8	1	2	5	1	cerebrovascular	2	0
	8dc8813d-8bd5-48e1-9fe2-5a382eca27ff	68	5	120	92	120	70	32	0	4	7	1	1	5	7	1	1	5	1	medical	1	0
	20a304ae-bcb8-4364-9057-3ea9e9729d3a	73	5		98	160	90	62	0	4	8	2	1	5	8	2	1	5	1	cerebrovascular	2	0
	967aa8da-10ce-4e72-95db-8f2200a8d07f	94	7	94	98	140	90	37	0	5	5	2	2	1	5	2	2	1	1	cerebrovascular	2	0
	a7ac7ee9-de59-415c-9914-1831768284ce	73	5	80	90	190	100	47	0	5	8	3	1	4	8	3	1	4	1	cerebrovascular	2	0
	c8b101c1-d01f-43b0-9ef3-aabca9719047	80	6	60	96	110	72	47	0	4	8	2	2	4	8	2	2	4	1	cerebrovascular	2	0
	d11ca870-1e92-4300-a1bf-52914fb84cd4	51	4					43	0	5	6	1	1	4	3	1	1	1	1	cerebrovascular	2	1
	ba6e97f5-27ac-4ee8-944e-9eac2ce17dce	43	3					17	0	5	7	2	2	3	3	1	1	1	1	trauma	10	1
	ceee71ae-5c96-4e5b-8681-803e1fd10edc	45	3		99	80	60	10	0	3	3	1	1	1	3	1	1	1	1	medical	1	0
	510edcab-d35f-4ae3-ab8d-eee58afbfd45	55	4	66	100	170	140	42	0	4	6	1	1	4	6	1	1	4	1	uncertain	9	0
	adccadb6-260c-4c71-a37b-f49d54ed3b4c	52	4					59	0	5	3	1	1	1	3	1	1	1	1	other	8	0
	71b2a378-0f2e-4dd1-ab0b-5c81a619a9e1	76	6	75	98	100	70	10	1	5	5	2	2	1	3	1	1	1	1	cerebrovascular	2	1
	3aabc53e-efdc-45d0-ba05-bc58335150ad	81	6					57	0	3	7	1	2	4	7	1	2	4	1	uncertain	9	0
	56061cb0-c971-465c-9c5a-9dca430fbcc5	41	3	61	89	133	93	28	0	4	8	4	1	3	8	4	1	3	1	seizure	3	0
	47a2d539-f2d2-4710-89a6-d5da0610acae	73	5	73	67	88	90	59	0	5	6	2	1	3	3	1	1	1	1	cerebrovascular	2	1
	a13f6d0c-d31f-4ef5-93c1-198ec155b9bc	76	6					43	0	5	7	1	2	4	3	1	1	1	1	uncertain	9	1
	eb588f63-386f-4b83-a983-5eb2fc66f367	61	4		94	200	100	7	0	5	5	1	1	3	3	1	1	1	1	uncertain	9	1
	8c95f70d-27d3-4d3e-97ea-9da54f4dffa6	86	7	75	90	80	40	63	0	5	3	1	1	1	3	1	1	1	1	intoxication	4	0
	0d30fca5-a0da-4ea8-bd27-a5d0ced566f9	27	2	60	96	90	50	53	0	3	8	2	1	5	8	2	1	5	1	intoxication	4	0
	c5dac532-183e-4303-98fc-bf68375a8d79	84	6	105	70	128	70	53	1	4	6	1	1	4	6	1	1	4	1	medical	1	0
	6877d5a5-826f-48c0-9795-ea5a7341cf87	35	3	101	100	168	93	10	0	3	8	2	1	5	8	2	1	5	1	uncertain	9	0
	557035bb-2d8d-4d7e-b2e4-ce39b15d4f0c	82	6	69	94	142	87	35	0	3	8	2	2	4	3	1	1	1	1	medical	1	0
	f69e80ca-bcd4-485d-87dd-9e07b6d67c2e	62	4	138	93	179	106	28	0	5	4	1	1	2	4	1	1	2	1	uncertain	9	1
	6823401a-7c34-4f4e-91e3-0a5b3263ed5a	17	1	60	99	120	80	45	0	3	7	1	2	4	8	1	3	4	0	other	8	0
	1bf31937-2a1a-48c3-a42f-b83c04c791aa	80	6	85				8	0	5	5	1	2	2	3	1	1	1	1	medical	1	1
	10ceb3fb-b947-45f5-accf-6003f25db5f1	72	5	110	98	75	40	51	1	4	6	4	1	1	6	4	1	1	1	medical	1	0
	d245e039-e6bf-439a-a723-9d9b6f8e1248	87	7	48	87	150	86	62	0	4	7	1	2	4	6	1	1	4	1	uncertain	9	0
	81e450ce-a419-4d8e-89c0-6c5af4247028	72	5	95	88			55	1	3	8	1	3	4	8	1	3	4	1	seizure	3	0
	92cef600-a368-44ba-ac4f-15d7bc53bc79	74	5	114	100	113	47	16	0	5	6	1	1	4	3	1	1	1	1	cerebrovascular	2	1
	be0f1ed4-90df-4993-a40a-43463eb0abef	28	2	116	100	154	107	29	0	5	3	1	1	1	3	1	1	1	1	trauma	10	1
	d4e327c6-ebe6-4809-9751-e3ed5a60754a	35	3	157	88	197	116	54	0	5	6	1	1	4	3	1	1	1	1	uncertain	9	1
	a6be168d-c255-42ef-88b1-a6acb8ec4146	44	3		100	140	90	29	0	3	7	2	4	1	7	2	4	1	1	intoxication	4	0
	979db71e-6770-4fc9-8ba0-25aa6621249f	29	2					8	0	3	8	1	2	5	8	1	2	5	1	intoxication	4	0
	0ae43ce8-2c5f-4c70-8d20-51a1234b9396	93	7	150	74	60	40	36	1	5	3	1	1	1	3	1	1	1	1	uncertain	9	0
	79f589a7-abe1-4da8-bfce-cdbbc18e9af2	71	5	39	90			4	0	5	5	1	1	3	3	1	1	1	1	trauma	10	1
	27f8bba8-e824-44f3-ad7f-dd8b89db4454	93	7	80	100	114	59	51	0	4	8	2	1	5	7	2	1	4	1	cerebrovascular	2	0
	cb160cbb-ebac-42e3-88f4-29fff3f1ab0e	72	5	122	97	102	62	51	0	3	6	1	1	4	8	3	1	4	0	seizure	3	0
	4c8c77d3-af75-40e4-b296-68b736866210	85	7	89	95	178	106	57	0	5	3	1	1	1	3	1	1	1	1	cerebrovascular	2	1
	bf2e0620-9f5c-4b90-a0f2-1d6ae72e0163	0	1	207	100			36	0	4	8	2	2	4	8	2	2	4	1	uncertain	9	0
	2347f08a-91a9-41d6-b2aa-5c03c23099e2	57	4					37	0	5	3	1	1	1	3	1	1	1	1	seizure	3	1
	eef01cd0-abfa-482c-b958-80f87e82fde0	88	7	113	75	185	76	51	0	4	6	4	1	1	6	4	1	1	1	cerebrovascular	2	0
	517b0e20-5ac5-4010-976a-85946cb74daf	71	5	102	71			39	1	4	7	1	2	4	7	1	2	4	1	other	8	0
	096d0efc-2e0a-4d4b-acb8-67dc7bc0e6f9	77	6		86	84	56	45	1	4	3	1	1	1	7	4	2	1	0	uncertain	9	0
	4442c58a-1626-4371-b7e3-34e8123c12eb	52	4	105	98	125	88	36	1	4	3	1	1	1	3	1	1	1	1	seizure	3	0
	a10fcc5f-4753-48f0-b070-d4df7c367f29	50	4	75	98	100		4	0	4	6	1	1	4	6	1	1	4	1	intoxication	4	0
	28b43d01-b626-49f7-a519-5e956f106a53	83	6		98	200	100	55	0	5	7	1	2	4	3	1	1	1	1	trauma	10	1
	4b7daf01-11a6-434b-b2d1-9c75558cf7a9	69	5	51	100	83	46	36	1	4	3	1	1	1	3	1	1	1	1	cerebrovascular	2	0
	dce8da80-b715-4016-adb5-8f2f7c0540e0	73	5	76	95	118	81	29	0	5	5	1	1	3	3	1	1	1	1	cerebrovascular	2	1
	21de66ce-f477-4047-b32a-d47daba4b32b	16	1	89	97			35	0	3	6	1	1	4	6	1	1	4	1	uncertain	9	0
	bda067f8-3e4e-4bce-9be8-e166ebff4e6f	66	5	67	96	199	87	13	1	4	7	1	1	5	7	1	1	5	1	seizure	3	0
	adafb995-5f9a-4d62-b05e-176181295606	49	3	70	97	148	102	13	0	5	5	1	1	3	3	1	1	1	1	trauma	10	1
	c4042fbb-0491-4e45-abce-cfa6ad17a510	65	5					37	0	5	3	1	1	1	3	1	1	1	1	uncertain	9	1
	20b31885-760f-48d8-847c-cedec2af0db8	24	2	140	90	100	60	8	0	5	4	1	2	1	3	1	1	1	1	trauma	10	1
	879873e4-1afe-4583-9c35-1cf90839d258	31	3		97			62	0	4	8	2	1	5	8	2	1	5	1	trauma	10	0
	823f2e9e-927e-4ca8-8af8-c52bc3dba634	2	1	162	79			29	0	5	8	2	2	4	3	1	1	1	1	seizure	3	1
	d94d3ffa-2667-4e94-9c29-8c077c7b8075	29	2					17	0	4	8	1	3	4	8	1	3	4	1	seizure	3	0
	e20c5fd0-8afb-409b-8759-5b25a9651870	60	4	80	91	146	75	57	0	5	3	1	1	1	3	1	1	1	1	seizure	3	1
	381b0a7b-adb0-4d91-9f77-ce7b37ab6332	89	7	160	75	104	75	51	0	4	8	2	2	4	8	2	2	4	1	cerebrovascular	2	0
	85062f94-c2c4-49e2-a42d-eb5116f4077c	19	2					13	0	3	6	1	1	4	6	1	1	4	1	intoxication	4	0
	fb09747e-3e2f-4cd7-9b6d-686e8e093e87	86	7					3	1	5	8	2	2	4	6	2	1	3	1	trauma	10	0
	6d1bbf11-e014-49a5-ac2d-cbfb3d0444b5	12	1	114	97			38	0	5	7	1	2	4	3	1	1	1	1	trauma	10	1
	af274d7d-5cdb-4506-a0fb-573f93093622	91	7	90	96	185	84	37	0	4	4	2	1	1	4	2	1	1	1	uncertain	9	0
	83c13bde-6617-4add-bec3-c4b7d557f714	74	5	84	99	157	100	10	0	5	3	1	1	1	3	1	1	1	1	trauma	10	1
	f0863e87-487e-47c5-8599-0c4e0332f396	93	7	82				39	1	2	7	2	1	4	8	2	2	4	0	other	8	0
	679a1bfb-b244-4ae9-aa5c-3874d108ac5e	89	7	150				35	1	5	3	1	1	1	3	1	1	1	1	uncertain	9	0
	f6eb57a7-09f2-4659-adee-34efda0d14c6	90	7					62	0	4	6	1	2	3	3	1	1	1	1	seizure	3	0
	1912fbee-afaf-4d8a-8dc2-1eafafeab273	70	5					57	1	5	5	1	1	3	6	1	1	4	0	uncertain	9	0
	79acb5f4-b59e-42cd-b238-8d1e60b711b6	52	4	96	99	107	65	40	0	5	3	1	1	1	3	1	1	1	1	uncertain	9	1
	ba995ddc-9408-46b8-a898-74d1fd804429	11	1	47	99	108	82	10	0	5	8	2	1	5	3	1	1	1	1	trauma	10	1
	adfc12fa-6ed0-4dfe-be63-2f2976f59bdc	71	5	100	99	145	70	45	0	5	6	1	1	4	3	1	1	1	1	trauma	10	1
	4893ed84-c88b-4d7f-9efd-cf3ec3b01e73	74	5	143	76	230	86	55	0	5	6	1	1	4	3	1	1	1	1	cerebrovascular	2	1
	ed25d71d-7f24-4336-87d4-cf003f39ee02	73	5	155	89	126	67	6	0	3	3	1	1	1	3	1	1	1	1	medical	1	0
	ff815b17-5c9e-4f63-bae8-cd93363a8cc8	62	4					17	0	5	8	1	2	5	8	1	2	5	1	cerebrovascular	2	0
	e169c9e9-214f-4c3c-9b6d-6286da0ee0b1	74	5					41	0	5	6	1	1	4	6	1	1	4	1	cerebrovascular	2	1
	1fafd7a1-888e-4d49-8f6d-f78afc9c1a13	90	7	62	92	150	80	29	0	4	6	1	1	4	6	1	1	4	1	cerebrovascular	2	0
	0f4a3449-7502-4e58-8771-5df2c6153744	1	1		100			29	0	4	3	1	1	1	7	1	1	5	0	seizure	3	0
	de1d9962-2a63-48c0-a805-a505b914fdc8	65	5			140		42	0	5	7	1	1	5	7	1	1	5	1	cerebrovascular	2	0
	0e040008-c154-436c-bfee-a7897fb1f010	24	2	62	97	126	80	29	0	5	7	1	2	4	3	1	1	1	1	trauma	10	1
	a266f13c-8d8c-42b3-ad57-df3ae6aa1338	88	7	103	85	120	80	36	1	4	8	2	2	4	8	1	3	4	1	medical	1	0
	41083f5f-42bc-4808-8f4a-e0a071a3cf1d	55	4	74	86	188	56	48	0	5	8	2	2	4	3	1	1	1	1	trauma	10	1
	9ce02f6b-aeb6-46b7-884f-c4fe8a10294d	76	6	85	98	140	100	62	0	4	6	1	1	4	6	1	1	4	1	uncertain	9	0
	c9dab10f-abed-4d37-8c18-1c28acca7de8	35	3	123	98	107	60	13	0	5	4	1	2	1	4	1	2	1	1	intoxication	4	0
	b3fe9c04-fa1c-4cb3-826c-019bc805b311	56	4	39	97	118	97	10	0	5	3	1	1	1	3	1	1	1	1	uncertain	9	1
	980ec82f-bef5-4edf-ba4d-137244d17059	22	2	112	73	113	79	16	0	5	3	1	1	1	3	1	1	1	1	intoxication	4	1
	34d264c8-2cae-4e0d-968e-46eb2a8f87b6	85	7	138	69	103	47	36	1	4	6	1	1	4	6	1	1	4	1	medical	1	0
	b7653530-6feb-4dfd-bd91-cde9ab0f3001	24	2		97			45	0	4	7	1	1	5	7	1	1	5	1	medical	1	0
	151f3af1-b248-4f9c-a04e-0f42f8bbda5e	71	5	97	81	111	87	29	0	5	3	1	1	1	3	1	1	1	1	intoxication	4	1
	7a1efa6d-238e-45e0-8011-a8b8b93552b2	5	1					42	0	3	3	1	1	1	3	1	1	1	1	seizure	3	0
	36907c29-d1f5-44d9-9d0d-c9a004acf182							7	0	4	4	2	1	1	4	2	1	1	1	uncertain		0
	d8afbcf9-88c7-4c26-8ca6-c27271bc806d	97	7	90	93	146	77	42	0	4	3	1	1	1	3	1	1	1	1	cerebrovascular	2	0
	050d8f30-7cd4-4680-ad94-257df44182a3	82	6	45	93	150	60	39	0	5	5	1	1	3	3	1	1	1	1	cerebrovascular	2	1
	c42ce983-fc5e-4150-b6a6-fa563bab02c5	66	5	60	70	83	58	8	1	4	8	1	2	5	8	2	2	4	1	cerebrovascular	2	0
	284b33e1-6a06-4407-8c78-04ce07f4a545	41	3	79	96	96	50	10	0	3	7	1	3	3	3	1	1	1	1	seizure	3	0
	a6d7c818-b283-429e-867e-e67aec14382e	85	7		99	178	85	3	0	4	6	1	1	4	6	1	1	4	1	uncertain	9	0
	06553ee6-123d-4a4d-b425-35c74a3c58c9	62	4	144	94	221	109	3	0	5	3	1	1	1	3	1	1	1	1	cerebrovascular	2	1
	65fe7a9e-9afd-4e05-9b4e-a87a9d73d5bc	20	2		99	120	80	55	0	4	3	1	1	1	3	1	1	1	1	intoxication	4	0
	e0f4c15d-a766-491e-8d19-3f3b2fed3264	84	6	145	88	85	51	28	1	5	7	1	2	4	7	1	2	4	1	seizure	3	0
	8d3a6032-8e1b-4999-a2d2-e7d0630c17c2	82	6					9	1	5	3	1	1	1	3	1	1	1	1	other	8	0
	14d9aab3-7afb-4083-b434-669bf2fd327e	82	6	110	95	140	80	53	0	4	7	1	1	5	7	1	1	5	1	cerebrovascular	2	0
	32f8c99f-3897-4091-afdd-eb1362138d58	86	7			190	110	41	0	5	3	1	1	1	3	1	1	1	1	cerebrovascular	2	1
	5fb738c1-d723-448f-9fdd-28f21b0d97ed	77	6					3	0	4	6	1	1	4	6	1	1	4	1	cerebrovascular	2	0
	543aced0-3413-4b93-88aa-f0c97576d0f3	40	3	100	98	152	100	30	0	3	5	1	1	3	7	2	2	3	0	intoxication	4	0
	bb34ec60-b5d0-4d88-97b3-291628da92e2	78	6	60	80	130		31	0	3	8	2	1	5	8	2	1	5	1	medical	1	0
	e357fcbd-f54d-47cd-a380-8e1ac34a6756	76	6	115	94	180	90	39	0	5	8	2	3	3	6	1	2	3	1	cerebrovascular	2	0
	fc6c3e78-8dc2-4355-8459-c9059dd93646	69	5					35	0	5	6	1	1	4	6	1	1	4	1	medical	1	0
	0b53a56c-e5aa-40bd-a971-102536b2375f	86	7	191	57	131	50	35	1	5	3	1	1	1	3	1	1	1	1	medical	1	0
	2a629981-bd9e-4a8a-824f-7d7f6981db9d	33	3	100	114			39	1	3	6	1	1	4	6	1	1	4	1	seizure	3	0
	b4fd42c4-d374-4960-962f-398d09d3cac5	71	5	89	97			37	0	4	7	1	1	5	7	1	1	5	1	trauma	10	0
	5942d052-e1f7-48af-909b-b20885fa26a2	19	2		99	99	63	16	0	3	8	2	1	5	8	2	1	5	1	intoxication	4	0
	49dc533d-f40f-4c76-94a0-1e08b23ca356	46	3	115	95			37	0	4	3	1	1	1	3	1	1	1	1	seizure	3	0
	f0ace8f8-8716-4b70-8c66-dd0ae15934f2	32	3	76	93	150	90	31	0	3	6	1	1	4	6	1	1	4	1	seizure	3	0
	77e17adc-0d91-4fd6-867a-b0af25150966	27	2	80	99	173	100	36	0	5	8	2	1	5	3	1	1	1	1	other	8	1
	aeeb81f2-3918-4a8c-9636-9a82d1bf6304	56	4	148	96	110	70	10	1	3	6	1	1	4	7	1	1	5	0	seizure	3	0
	397e5f9c-ade2-4946-ad57-68f2fe72f850	89	7	89	99	172	107	10	0	5	6	1	2	3	7	1	2	4	0	cerebrovascular	2	0
	f8c0ad21-9e8f-447d-8322-2930b22388f1	49	3	67	98	165	91	55	0	4	3	1	1	1	3	1	1	1	1	trauma	10	1
	7ebe00d4-5e71-41db-ae76-35675bf8fe6a	59	4					62	0	3	3	1	1	1	3	1	1	1	1	intoxication	4	0
	27bd0082-7e08-4e77-9bba-adc5d29e05f2	69	5	70	96	135	100	62	0	5	6	1	1	4	3	1	1	1	1	cerebrovascular	2	1
	e81074af-4706-400f-8680-cd5da4a5f374	45	3	60	89	140	110	29	0	5	5	1	1	3	3	1	1	1	1	cerebrovascular	2	1
	3051aa72-4673-4a72-9f81-0db8410bcabe	31	3	80	95			55	0	3	8	1	3	4	8	1	3	4	1	seizure	3	0
	f7557f41-715d-4550-858e-0228ef23e922	26	2					37	0	4	3	1	1	1	3	1	1	1	1	seizure	3	0
	3110852e-f0f8-4231-a99d-f46ea7f8406e	63	4					28	0	5	8	1	2	5	8	1	2	5	1	cerebrovascular	2	0
	4bcda787-e2a2-49b4-92c9-2137e69ad2cd	29	2	96	98	112	80	10	0	3	3	1	1	1	3	1	1	1	1	uncertain	9	0
	6f090127-60ec-48c6-8a90-10f767f839dc	9	1	91	99			39	0	4	3	1	1	1	8	1	2	5	0	seizure	3	0
	33724f5c-d21b-4666-b11d-eb29aee8562f	71	5	94	80	114	87	18	0	5	4	1	2	1	4	1	2	1	1	cerebrovascular	2	1
	d2628fef-fb16-4b60-9963-826cb68a30d8	84	6	83	99	120	80	53	0	5	6	1	1	4	3	1	1	1	1	trauma	10	1
	af93f125-4c9f-4536-8b92-67fb331b0a67	66	5	110	98	180	110	36	0	5	3	1	1	1	3	1	1	1	1	cerebrovascular	2	1
	5e007e14-5acd-49a4-96fe-630802a16e9a	87	7	80	92	209	82	18	0	4	8	2	2	4	8	2	2	4	1	cerebrovascular	2	0
	cbeddfb7-b061-4cf7-b663-b3075fa918f2	66	5	77	92	99	66	39	0	3	6	1	1	4	6	1	1	4	1	other	8	0
	7ca7d332-2be3-4e31-9a6e-b667399c0ae3	86	7	65	97	130	80	6	0	3	6	4	1	1	6	4	1	1	1	medical	1	0
	791e383c-8b0b-4b56-833b-2e25dea042ff	56	4	45	98	75	40	4	0	5	3	1	1	1	3	1	1	1	1	intoxication	4	1
	ea9ceaf9-575f-4b9a-b1b5-10eec1d2d684	48	3	50	99	140	70	4	0	2	7	1	1	5	7	1	1	5	1	other	8	0
	ba21d639-74bf-46c8-8282-994b18ef5791	64	4	60	97	140	90	37	0	5	4	2	1	1	4	2	1	1	1	cerebrovascular	2	0
	014fd273-2ace-4e5a-8f1f-b5bd4fddcf01	62	4					29	0	4	5	3	1	1	5	3	1	1	1	seizure	3	0
	1e23902f-1b7f-40ca-8be4-c4cb628af7f2	28	2					17	0	3	4	1	2	1	8	2	2	4	0	intoxication	4	0
	c7234b68-8ae9-4e69-9fcc-0368918eb811	57	4	78	92	65	40	8	0	5	5	1	1	3	3	1	1	1	1	intoxication	4	1
	b09cc514-5fcf-43de-bd92-81bbc4398571	30	3	100	99	143	79	8	0	3	6	2	1	3	7	2	1	4	0	seizure	3	0
	9f7eadc2-77c8-4452-812a-de1376349a74	92	7	104	84	125	86	39	1	5	3	1	1	1	3	1	1	1	1	medical	1	0
	5314fe74-0883-4752-8479-341032e8caf6	75	6	81	100	209	112	30	0	5	3	1	1	1	3	1	1	1	1	trauma	10	1
	875f8dcb-f544-46e5-837c-f1feb73ff8a9	96	7	120	91	70		51	0	4	6	3	2	1	6	3	2	1	1	cerebrovascular	2	0
	5f06560c-0f48-4527-b9c3-d42ae06905eb	62	4	48	96	65	40	39	0	5	4	2	1	1	3	1	1	1	1	intoxication	4	1
	88fadf0d-14a7-47d3-bbbb-eecbbd63d465	82	6	74	99	177	85	45	0	3	6	1	1	4	7	2	1	4	0	cerebrovascular	2	0
	2678629c-e7a5-412b-be5a-f81298f20821	93	7	70	95	160	100	16	1	5	8	3	1	4	6	2	1	3	1	cerebrovascular	2	0
	51183150-04fb-44ff-9dcc-64e68d8f9ca9	68	5	150	70	88	40	8	0	5	6	1	1	4	3	1	1	1	1	medical	1	1
	08e148dd-7336-4338-8928-3e667b49efa5	52	4	92	95	112	67	10	0	4	7	2	1	4	3	1	1	1	1	intoxication	4	0
	4d1f3105-10bb-4da2-8fb2-6f221b1a8837	14	1	108	95	100		35	0	3	3	1	1	1	3	1	1	1	1	other	8	0
	56c0c8ad-e44e-4cd6-afba-a4bbde60aeba	68	5	64	93	101	63	36	1	4	7	1	1	5	7	1	1	5	1	cerebrovascular	2	0
	80028256-16e4-434a-adea-5f8d7ed0d565	92	7	79	90	90	60	62	0	4	8	1	2	5	8	1	2	5	1	uncertain	9	0
	31da736d-b716-4480-bc13-2b37a19cab72	7	1	140	75	100	60	18	0	5	6	1	2	3	3	1	1	1	1	seizure	3	1
	fbbee40b-cdf3-42fa-a824-a8521a109a6e	83	6		93	137	95	53	0	3	7	1	2	4	7	1	2	4	1	medical	1	0
	ca1c52aa-8c30-4eba-a9f3-c78f05d18854	88	7	72	96	95	49	13	1	4	3	1	1	1	3	1	1	1	1	uncertain	9	0
	69b50ad7-076d-4a19-b465-77857412e879	82	6	78	74	155	83	54	0	5	4	1	2	1	3	1	1	1	1	cerebrovascular	2	1
	4f8fc80d-acae-47ad-b26d-0d8a1fbc3655	62	4	95	94	67	42	18	0	5	3	1	1	1	3	1	1	1	1	trauma	10	1
	4f6622e8-d6d5-4abe-aab2-1a82a08684f0	3	1		99			37	0	3	3	1	1	1	3	1	1	1	1	seizure	3	0
	8b09aa39-09a1-409d-bc4b-71e8a0fc3cef	39	3	90	94	140	75	29	0	3	3	1	1	1	3	1	1	1	1	intoxication	4	0
	e88cacea-a26e-4fca-be99-4c1277e28c6b	71	5	138	89			36	0	5	6	1	2	3	3	1	1	1	1	cerebrovascular	2	1
	c7f27f7d-e8a9-498f-adbd-f1609e93a75b			110	99	110		36	0	3	7	2	2	3	8	2	3	3	0	intoxication		0
	7b8ead4f-1ce8-45af-a37c-c4c579df3b2f	84	6	160	68	108	64	17	1	5	3	1	1	1	3	1	1	1	1	seizure	3	0
	6a51d752-7cbb-466b-9ad8-90cb71e228d9	20	2	132	96			10	0	3	6	1	1	4	7	2	1	4	0	uncertain	9	0
	1261ec4d-e99e-427b-8947-a4f4e77fab5c	1	1	145	80			39	0	5	5	1	1	3	3	1	1	1	1	seizure	3	1
	3981a0d7-d9c2-494b-9f8c-6f7f6c347b8b	91	7	115	98	180	110	51	1	4	8	3	1	4	8	3	1	4	1	cerebrovascular	2	0
	3d07e9d9-3a4e-43d7-b91e-99ed48049e5e	88	7	176	70			8	1	5	5	1	1	3	3	1	1	1	1	trauma	10	1
	6ff8efe2-de52-449e-bf20-4afcf1809281	62	4	104	85	140	85	62	0	4	7	1	2	4	7	1	2	4	1	medical	1	0
	2cbfc19b-c73d-4e6e-8444-e01895dfff08	3	1		97			4	0	4	3	1	1	1	3	1	1	1	1	seizure	3	0
	1e32bce5-5a61-42d1-ba57-aa0f6b3084de	86	7	142	92	99	68	4	0	5	3	1	1	1	3	1	1	1	1	uncertain	9	1
	db444b92-a179-4792-9958-2c1c8f758943	95	7	106	92	140	80	53	1	4	3	1	1	1	3	1	1	1	1	cerebrovascular	2	0
	3d5168cd-83ca-4d2f-a7a0-662853842f57	81	6	104	54	123	95	16	1	5	6	4	1	1	6	4	1	1	1	medical	1	0
	74a84538-0eca-49b1-a716-5d3803f25ce8	28	2	64	100	176	121	36	0	4	4	2	1	1	4	2	1	1	1	uncertain	9	0
	9e577230-7069-46e3-8564-df996ab3f8a7	21	2	96	93	126	74	36	0	5	3	1	1	1	3	1	1	1	1	trauma	10	1
	04d631d8-28d2-4273-8fd4-6dea6408d1e7	56	4	57	99	176	84	4	0	5	4	1	2	1	3	1	1	1	1	trauma	10	1
	c5c66308-bab8-4adf-80c2-f5f2641c2afa	87	7					29	1	5	3	1	1	1	3	1	1	1	1	medical	1	0
	6dd07e7a-30e3-4e0f-a057-1cdc0bb49b67	77	6	115	92	77	33	28	1	5	5	2	2	1	7	4	2	1	0	medical	1	0
	715649fd-97b1-44b7-bfa3-ae5822d5307b	75	6		83	110	58	36	0	3	7	2	2	3	7	2	2	3	1	medical	1	0
	00407ba9-c1e8-4895-aa7b-9c737bc04974	58	4	58	98	199	114	3	0	5	3	1	1	1	3	1	1	1	1	trauma	10	1
	2294d9ae-05a5-49ae-bd92-9e5a6e8169f7	27	2	95	94	116	70	29	0	2	3	1	1	1	3	1	1	1	1	other	8	0
	1218e084-c811-4849-b1b7-34d569dc5a21	22	2	48	99	118	78	58	0	5	3	1	1	1	3	1	1	1	1	intoxication	4	1
	2b7b15ee-293d-4ed2-8246-d40a3ed64c23	84	6	100	93	130	110	62	0	4	8	1	2	5	8	1	2	5	1	cerebrovascular	2	0
	ddf22730-07ad-451d-b89b-348fab0ce0f7	36	3	120	99	139	70	61	0	4	8	2	2	4	8	2	2	4	1	seizure	3	0
	30392421-6e08-4d3b-8068-3bb72abe5057	84	6	145	94	188	116	52	1	4	6	1	1	4	6	1	1	4	1	medical	1	0
	d0e9998c-c0a5-49c9-bfe3-b73b446c845b	95	7	50	84	64	38	36	1	4	3	1	1	1	3	1	1	1	1	uncertain	9	0
	6d932e2e-107d-423e-9c2f-b4c460a5ad06	98	7					20	0	4	7	2	1	4	7	2	1	4	1	cerebrovascular	2	0
	4defb1bf-edc2-46c8-82b9-507325702821	53	4					20	0	5	5	1	1	3	3	1	1	1	1	uncertain	9	1
	160fd960-c6a7-426b-9a34-72bcf2beaa11	10	1	110	87	137	104	9	0	5	3	1	1	1	3	1	1	1	1	seizure	3	1
	88df1eed-24ed-413c-82a3-7253d220c5d7	90	7	122		191	108	9	1	3	8	1	2	5	8	1	2	5	1	uncertain	9	0
	87cfa9aa-d8e3-420b-b7e3-51657d775adc	57	4	91	92	124	67	9	0	3	8	1	2	5	8	1	2	5	1	seizure	3	0
	072761f8-b1e4-4ea0-8230-11bf5cec4e0a	27	2	90	94	131	90	48	0	3	8	2	1	5	8	2	1	5	1	other	8	0
	517d1119-197b-4178-a046-066c1bbffbe1	94	7	89	97	155	84	48	1	5	7	1	2	4	6	1	1	4	1	cerebrovascular	2	0
	060521f0-1630-4f16-ab0c-b5f512e12cf0	70	5	60	97	145	119	48	0	5	7	2	2	3	3	1	1	1	1	intoxication	4	1
	2f2a155b-6bd6-44fe-97d0-aad4f597e2f1	89	7	53	60	110	77	57	0	5	3	1	1	1	3	1	1	1	1	medical	1	1
	92350de2-bef6-46ff-8e1c-30b3dbf8a526	8	1					34	1	4	6	4	1	1	6	4	1	1	1	seizure	3	0
	e24ec4d1-6400-422d-b6ba-ebe4fc661e45	66	5	102	98	80	40	10	1	4	3	1	1	1	3	1	1	1	1	seizure	3	0
	4ca632b1-3d1e-40ac-883e-9d0b4772432b	23	2	90	98			52	0	2	7	1	1	5	7	1	1	5	1	other	8	0
	1c1bf7a5-d5fe-497c-92b7-0c16dfb3b996	27	2					20	1	4	6	1	1	4	6	1	1	4	1	seizure	3	0
	e6a6647f-49b7-48e5-9142-0c75e74fa823	89	7					20	1	5	6	1	1	4	6	1	1	4	1	other	8	0
	c6711154-7b68-44ec-91fc-5c41e885be33	85	7	84	95	136	47	36	0	4	3	1	1	1	3	1	1	1	1	seizure	3	0
	4d35517a-b74e-4ed5-8c9d-97104b613561	3	1	110	99			58	0	4	7	1	2	4	7	1	2	4	1	seizure	3	0
	388c1049-f7ec-4945-a002-4513cc054d80	70	5	64	97	94	56	29	0	4	6	1	1	4	6	1	1	4	1	uncertain	9	0
	f77c7b5b-743f-45f3-b305-c63f29473591	75	6	140	70	60	30	62	0	5	7	2	1	4	3	1	1	1	1	medical	1	1
	c0c0db12-c364-4508-8e82-49010791d822	42	3	59	96	104	63	62	0	3	8	2	1	5	8	2	1	5	1	other	8	0
	d2fff473-231b-4257-a747-e108d5f56a8b	55	4	57		188	129	20	0	4	4	2	1	1	4	2	1	1	1	uncertain	9	0
	69d39700-f403-4665-a7fe-5b6627244f0a	88	7					20	0	5	6	1	1	4	3	1	1	1	1	cerebrovascular	2	1
	a98a9a81-84cd-4146-abeb-d8d1be92aa06	85	7					36	0	4	8	2	2	4	8	2	2	4	1	medical	1	0
	960d7a94-6194-478e-9301-ef49c5f31fc0	84	6	72	98	83	63	9	1	5	4	1	1	2	3	1	1	1	1	cerebrovascular	2	1
	a906c983-e36f-41b3-bd5f-8104964b8789	71	5	114	97			39	0	5	6	1	2	3	6	1	2	3	1	seizure	3	0
	883c27e5-ddae-4bb3-9514-5ce991784c19	79	6		99			18	0	5	3	1	1	1	3	1	1	1	1	trauma	10	1
	a6fdfca8-3cc8-494b-b31e-07f736bf3056	61	4		100	130	80	18	0	3	8	2	2	4	8	2	2	4	1	intoxication	4	0
	893ccf2e-7330-4f80-a597-56d0fef4f6ed	1	1	173	100			9	0	5	3	1	1	1	8	2	1	5	0	seizure	3	0
	65e048d8-d525-4897-b144-52f7ba442316	63	4	51	90	82	46	36	0	5	6	1	2	3	3	1	1	1	1	intoxication	4	1
	b8c523c6-1c26-4c93-8233-0dc86284b8bd	15	1					13	0	3	6	1	2	3	8	1	3	4	0	uncertain	9	0
	9352635e-6686-4a9f-9c21-f3ca48559497	59	4	107	91	154	84	34	1	4	6	4	1	1	7	4	2	1	0	seizure	3	0
	d64d6f83-b270-4e9a-91d3-d459b719208e	3	1	139	100			39	0	4	7	1	2	4	7	1	2	4	1	seizure	3	0
	8ab90e9f-e241-4e8c-a013-801b52a2617c	42	3	90	99	91	72	13	0	5	7	1	2	4	3	1	1	1	1	trauma	10	1
	afbd2703-45db-4d28-94d2-b8f1b4fdd689	3	1	140	99			18	0	4	5	1	1	3	8	2	2	4	0	seizure	3	0
	66d9cecb-3d98-4001-a223-b4ef1f56c614	30	3	77	98	146	76	54	0	5	8	2	2	4	8	2	2	4	1	intoxication	4	0
	30a38e97-e739-4535-b21b-88f526a5f309	86	7	78	95	100	70	62	1	4	6	1	1	4	6	1	1	4	1	seizure	3	0
	f9b45f4e-2a36-4c1d-a5fb-d40ec5fd4d32	47	3	54	82	86	45	4	0	5	3	1	1	1	3	1	1	1	1	intoxication	4	1
	e8a3a3da-a811-49bf-be16-89a92ee70ff6	2	1	180	98	80	40	11	0	5	3	1	1	1	3	1	1	1	1	seizure	3	1
	1f09927a-20df-4ed4-b427-487f779ec7de	87	7	67	82	73	43	29	0	4	6	1	1	4	7	1	2	4	0	uncertain	9	0
	c9e0459a-c0f8-46ac-a142-0287eac07af5	55	4	71	98	144	90	37	0	4	3	1	1	1	3	1	1	1	1	cerebrovascular	2	0
	5f7ef776-8a51-433d-b7c8-757a213eaf18	54	4	136	98	123	70	55	1	3	3	1	1	1	3	1	1	1	1	seizure	3	0
	3febbdba-f3bf-4a02-b4c3-400d9c1e9601	17	1					36	0	3	8	2	1	5	8	2	1	5	1	intoxication	4	0
	2044a1b8-2abb-48c2-8348-a4c3814f8936	92	7	57	93	180	67	36	0	4	8	2	2	4	8	2	2	4	1	cerebrovascular	2	0
	d6d7066b-55fa-4fdd-b151-7094a89fb167	85	7					11	0	5	3	1	1	1	3	1	1	1	1	cerebrovascular	2	1
	32f7a6ec-789b-4281-8358-09e64b459156	47	3	89	91	171	96	18	0	4	3	1	1	1	3	1	1	1	1	uncertain	9	1
	3c35c60e-1f72-4bde-b149-6d3118901b21	61	4					62	0	4	7	1	2	4	7	1	1	5	1	seizure	3	0
	2e2f5891-1a08-4c02-b271-0513d628a5a9	87	7		99	126	79	4	1	4	8	2	1	5	8	2	1	5	1	medical	1	0
	7a636f80-2f4e-48d1-9f30-64a2e5b04463	77	6	98	92	92	52	62	0	5	3	1	1	1	4	1	1	2	0	cerebrovascular	2	1
	bbd9b246-ac5c-44f8-a0d6-7bb61d1caa84	47	3	80	50	90	70	62	0	5	3	1	1	1	3	1	1	1	1	medical	1	1
	7f6b915e-9adc-4e04-90ec-6f59b7ed36a7	48	3	111	97	161	75	10	0	5	8	2	1	5	3	1	1	1	1	medical	1	1
	758f9d0d-7894-43bc-9ee3-d0f845484e08	73	5	113	93	170	90	13	1	4	7	1	2	4	8	1	3	4	0	seizure	3	0
	d4835804-2226-4eb8-bf32-dee5713597d3	62	4					9	0	4	3	1	1	1	3	1	1	1	1	other	8	0
	e71510b8-95d8-4bd5-b431-f2e78e304001	20	2	144	95	146	89	11	0	5	7	1	2	4	3	1	1	1	1	seizure	3	1
	d18862bf-24e1-4aac-9cce-16454e93e88f	42	3	124	96	207	117	29	0	3	6	4	1	1	6	4	1	1	1	seizure	3	0
	aa47b509-3fe2-4933-8133-a699f244bd19	60	4	99	100	220	110	62	0	4	6	1	1	4	6	1	1	4	1	trauma	10	0
	069e64bb-7dca-4c67-b32d-0f242153287e	7	1	168	85			62	1	4	6	1	1	4	6	1	1	4	1	seizure	3	0
	7d965303-9a33-47f0-907c-562a32aeaa36	29	2					37	0	5	3	1	1	1	3	1	1	1	1	trauma	10	1
	2e1f60ef-0402-442e-82d8-7d3a3fd2e780	79	6	92	98	73	51	55	1	4	8	1	2	5	8	1	2	5	1	seizure	3	0
	a486c8e2-48a1-4ac9-831e-ca29ebd648e9	90	7	74	96	101	72	3	0	5	3	1	1	1	3	1	1	1	1	trauma	10	1
	47999f7a-34b2-44ce-90ae-c318fdc3914e	37	3					30	0	5	3	1	1	1	3	1	1	1	1	intoxication	4	1
	9c6408a2-45c3-402d-8559-b72b664c5d59	86	7	65	80	160	70	28	1	5	3	1	1	1	3	1	1	1	1	cerebrovascular	2	1
	c2729b82-390f-4e12-b1ec-9f46fed0d2c3	17	1	65	98	139	43	28	0	5	6	1	1	4	6	1	1	4	1	intoxication	4	0
	016765c0-54dd-4e1e-8485-6122eb84f2c8	58	4	160	92	165	90	28	0	5	7	1	1	5	7	1	1	5	1	seizure	3	0
	d406182a-ded2-4345-94ab-7945033a0ae2	76	6	90	80	100	50	55	1	4	3	1	1	1	8	2	2	4	0	intoxication	4	0
	ed662b53-7d5e-42c9-afba-3c4c7cabcbbf	82	6		96	130	70	62	1	5	8	2	1	5	8	2	1	5	1	seizure	3	0
	cc8b89ec-8c0e-453b-868a-03ff8d0c250a	83	6	54	94	90	70	55	1	4	8	1	3	4	8	1	3	4	1	medical	1	0
	51f827ed-1369-4c26-9832-ad59a966ff4a	82	6	94	96	205	120	62	0	4	8	2	1	5	8	2	1	5	1	uncertain	9	0
	d3f7b11e-99d8-467d-b89c-55217362aadc	17	1	80	100	100	60	13	0	4	3	1	1	1	3	1	1	1	1	intoxication	4	1
	6ad9c63d-9b94-4a57-bb66-ef9d2e788269	47	3	85	88	134	92	45	0	5	7	1	1	5	7	1	1	5	1	seizure	3	0
	176f652e-1861-4e21-9b11-ee9775bf3c0e	68	5	120	87	190	100	36	0	5	7	2	1	4	7	2	1	4	1	uncertain	9	1
	77fad089-2244-40a1-926c-f804e835d038	83	6	88	73	82	58	9	1	5	3	1	1	1	3	1	1	1	1	medical	1	0
	d665ff61-d89e-4ec0-9088-3fabbf1f2adb	87	7					54	1	5	7	2	1	4	7	2	1	4	1	medical	1	0
	53b010a5-2d72-4ccb-ae46-2a965939c744	24	2					62	0	3	3	1	1	1	3	1	1	1	1	intoxication	4	0
	f9f35650-cf87-4cbb-9897-54ff6e44a68b	77	6	65	96	110	80	62	0	4	6	4	1	1	6	4	1	1	1	medical	1	0
	dadc7149-2fa0-4353-8443-6dba34652f57	88	7	100	93	145	85	36	0	5	4	1	1	2	3	1	1	1	1	cerebrovascular	2	1
	53ff1412-52a2-40ae-afd3-c50d4395c750	90	7	85	87	92	52	30	1	4	8	2	2	4	8	2	2	4	1	other	8	0
	965ce359-f120-4230-bc5f-1e22f5d70cb2	42	3		98	120	67	30	0	4	3	1	1	1	8	2	2	4	0	uncertain	9	0
	2a30b52d-8d98-49f8-8dba-a945203dbca0	86	7	150	95	186	93	9	1	3	7	1	1	5	7	1	1	5	1	medical	1	0
	b9b928bd-381f-44c9-b5c9-4a62143b1d9f	31	3	84	93	89	51	47	0	4	4	1	1	2	4	1	1	2	1	intoxication	4	0
	9e51522b-c491-41a0-a475-ac1c3ed830f1	78	6	192	67	191	97	11	0	5	3	1	1	1	3	1	1	1	1	medical	1	1
	54acadf7-1af0-42b9-8061-c85020e10f10	43	3	110	91	125	82	11	0	5	3	1	1	1	8	2	2	4	0	seizure	3	0
	f4b48aae-77c0-4236-bf44-5ccd86d12817	1	1					62	0	3	8	2	1	5	7	1	1	5	1	seizure	3	0
	cbb1e154-cc15-489e-a8b5-b2df8b1c5a0b	88	7	80	91	111	78	62	1	4	6	4	1	1	6	4	1	1	1	other	8	0
	8f117239-2142-4690-b230-9d4d77dac131	90	7	116	85	134	67	40	0	5	5	1	1	3	3	1	1	1	1	cerebrovascular	2	1
	92625a75-f667-4bb5-a68b-c4054836ba64	57	4	56	100	177	99	28	0	5	3	1	1	1	3	1	1	1	1	cerebrovascular	2	0
	4193fddd-4193-4834-8594-b7780901aad5	79	6	53	77	109	58	4	1	5	6	1	1	4	3	1	1	1	1	uncertain	9	1
	4c3367f6-eea0-450f-866e-3c383bf23b60	64	4	81	93	116	69	4	0	4	3	1	1	1	3	1	1	1	1	seizure	3	0
	3f30a54e-8cb4-44ee-88fe-c52260798bed	92	7	105	84	104	71	15	0	5	8	2	1	5	8	2	1	5	1	uncertain	9	0
	f887411e-b216-4863-804c-f428111369c5	63	4	155	94	107	55	9	1	5	4	1	1	2	3	1	1	1	1	uncertain	9	1
	5ed58aa5-48c0-4652-9838-81352d6f7507	30	3					34	0	3	8	1	2	5	8	1	2	5	1	intoxication	4	0
	051d1121-96e3-4de6-bb38-17006a874cb7	15	1	70	98			35	0	2	3	1	1	1	3	1	1	1	1	other	8	0
	2008d329-8437-4be4-af0a-957267108a3b	73	5					35	0	4	6	1	1	4	3	1	1	1	1	cerebrovascular	2	1
	2eff927b-942a-4600-813c-2e84a2ba93d5	83	6	94	81	136	58	3	0	5	7	2	1	4	7	2	1	4	1	uncertain	9	0
	4f6df0a1-3b28-4bd9-8faa-6a05a810855f	25	2	125	93	140	60	62	1	4	6	1	1	4	6	1	1	4	1	seizure	3	0
	75738003-4457-484c-99a5-1d32d7c4abef	29	2	60	98	115	70	62	0	4	3	1	1	1	3	1	1	1	1	intoxication	4	0
	7ffff5f7-1e73-427b-9f19-8f6b0119f7cc	63	4	119	98	140	70	37	0	4	3	1	1	1	3	1	1	1	1	seizure	3	0
	478261fd-9d39-4431-a375-3ca204f3b9c9	68	5	70	99	120	70	4	1	4	7	2	1	4	7	2	1	4	1	seizure	3	0
	83fc6800-e88d-42ba-8f7d-a929ad44ccc4	86	7	85	90	180	70	45	0	4	8	1	2	5	8	1	2	5	1	cerebrovascular	2	0
	11459948-6c52-4fa1-b054-32d03c4eadb7	12	1	100	96	100	60	38	0	5	6	1	1	4	3	1	1	1	1	trauma	10	1
	21dcd96f-8d70-4c89-ae6d-9c7b6ca7bb1f	95	7					13	0	4	7	1	1	5	7	1	1	5	1	medical	1	0
	a571507c-d578-4f7c-a8c5-b6f987d7e59b	87	7	90	88	150	88	9	0	5	7	1	1	5	7	1	1	5	1	cerebrovascular	2	0
	68d8da86-0c9d-4639-9d42-8e82d2e64afc	73	5	108	95	162	110	45	0	5	5	1	1	3	3	1	1	1	1	cerebrovascular	2	1
	48f03927-c8fd-42d6-a1a1-ba9dbccfdea6	61	4	80	93	160	90	38	0	5	3	1	1	1	3	1	1	1	1	trauma	10	1
	f33c2e29-bbac-472f-8527-3f43d17d57f8	84	6					39	0	4	8	3	1	4	8	3	1	4	1	cerebrovascular	2	0
	df798260-a2ff-4db5-911c-f38d83b4c518	51	4	69	100	117	81	54	0	5	3	1	1	1	3	1	1	1	1	uncertain	9	1
	93829e42-7c7b-479c-b239-627daa1298e4	96	7	183	99	122	59	45	1	4	4	2	1	1	4	2	1	1	1	uncertain	9	0
	8db89913-004c-44ab-8be5-d0bfae36afdb	20	2	128	100	104	69	10	0	3	8	2	1	5	3	1	1	1	1	other	8	0
	b621e68e-aa50-4580-8ddd-c154a596443e	91	7	99	98	155	91	13	0	4	7	4	2	1	6	1	1	4	1	cerebrovascular	2	0
	81a973cc-7938-4941-94b0-b4258d88c17b	50	4	87	94	98	60	55	1	4	7	1	1	5	7	1	1	5	1	seizure	3	0
	31071c81-b6f1-48fe-91fe-42f49bed2ed8	43	3	158	97	208	104	29	0	4	3	1	1	1	7	1	1	5	0	seizure	3	0
	330bf278-b8c6-4403-9d30-7d4e4b82e614	67	5	122	92	136	82	55	1	4	8	2	2	4	8	2	2	4	1	medical	1	0
	b9ae18f4-4a48-4e84-8441-9a30cd179c3f	46	3	102	60	94	49	29	0	5	3	1	1	1	8	3	1	4	0	intoxication	4	0
	de4aad47-6f02-445c-bdeb-8b646184cc37	1	1					3	0	5	8	1	3	4	8	1	3	4	1	medical	1	0
	f0d5690d-9ecf-4da6-a83f-608bc1821e5f	37	3	92	100			48	0	5	7	1	2	4	3	1	1	1	1	trauma	10	1
	f527b8de-6dd6-4a8f-b82f-0fc928289ed9	88	7	51	90	82	46	9	0	5	7	1	1	5	3	1	1	1	1	cerebrovascular	2	1
	46e40c03-8189-45a4-9a5f-6aadf6431ce1	88	7	96	98	153	94	28	0	5	6	1	1	4	6	1	1	4	1	uncertain	9	0
	4437d263-ab06-4c6d-b96a-f6c14cceef52	2	1		75			30	0	4	8	1	2	5	8	2	2	4	1	seizure	3	0
	4ab0a7a7-285a-47aa-828f-7460de409d00	62	4		100	122	83	3	0	4	8	2	1	5	8	2	1	5	1	intoxication	4	0
	6e104d1c-67e0-4fd4-9b43-55a14ee12f60	8	1		93			29	0	5	3	1	1	1	3	1	1	1	1	seizure	3	0
	553632dc-c8a7-41c4-ab03-99dd89e0d77a	26	2	80	89	130		39	0	4	3	1	1	1	3	1	1	1	1	uncertain	9	1
	77db5851-07ac-4717-a241-41ccfc2a5af8	62	4	45	93	112	80	8	0	5	4	1	2	1	3	1	1	1	1	other	8	1
	384cc1b4-3004-4af7-9bd1-9bbb54e94415	94	7	120	85	124	49	4	1	5	6	1	1	4	6	1	1	4	1	medical	1	0
	7d473a3e-869f-41ba-ad12-a279af3611e0	35	3	90	96	150	85	62	0	5	8	1	2	5	3	1	1	1	1	seizure	3	1
	8306d560-6a86-4ae9-a264-9bfca7ee367c	22	2	98	97	127	80	9	0	2	8	2	1	5	8	2	1	5	1	other	8	0
	9fe29a09-603d-42f6-92e7-7b7186125146	63	4		94	110	80	3	0	4	3	1	1	1	3	1	1	1	1	seizure	3	0
	524bc2f9-b284-4dcf-b420-2b599c55466e	94	7	54	100	115	56	51	0	5	4	1	1	2	4	1	1	2	1	cerebrovascular	2	0
	53b4a59d-0232-4fbd-8f2c-655c6c235c31	90	7	70	98	196	90	29	1	4	6	1	1	4	6	1	1	4	1	uncertain	9	0
	fd9c6543-a9c5-49bc-a6db-9f8f0ddbeaf9	1	1					37	0	5	3	1	1	1	3	1	1	1	1	medical	1	0
	62cc7087-f82a-4923-ba55-5e125bbb0472	71	5	96	93	134	85	51	0	3	8	4	3	1	6	2	3	1	1	cerebrovascular	2	0
	cc8576b7-13d8-4c86-905a-05915a2a5eb9	73	5					54	0	4	7	2	1	4	8	2	1	5	0	uncertain	9	0
	ba272e7f-940c-4405-a958-36295540960a	86	7	73	98	150	90	3	0	5	3	1	1	1	3	1	1	1	1	cerebrovascular	2	0
	65bcecd6-ddd2-4612-91e7-a9978d028fbc	2	1	147	90			39	0	5	5	1	1	3	3	1	1	1	1	seizure	3	0
	13fc133e-176f-4fa0-bff7-2acdc5917c19	54	4	80	99	130	80	37	0	3	4	2	1	1	4	2	1	1	1	seizure	3	0
	5457c211-8829-4b0a-9ce3-1b13d769028b	84	6	88	99	140	82	8	0	5	7	1	2	4	3	1	1	1	1	trauma	10	1
	81d5c5a7-78b1-46d8-887f-823d810841b9	48	3		100	190	110	55	0	5	3	1	1	1	3	1	1	1	1	cerebrovascular	2	1
	ab5d869e-a37d-4e4f-9eb7-78be4a930b1e	16	1	170	95	160	90	55	0	3	8	2	2	4	8	2	2	4	1	seizure	3	0
	b8547148-4988-4b89-9341-d71411d45c81	87	7	75	99	173	79	48	0	5	7	4	2	1	3	1	1	1	1	uncertain	9	1
	dd165073-e16d-4ead-96dd-cd335f6f4a9b	56	4	112	83	146	87	54	0	5	5	1	1	3	3	1	1	1	1	cerebrovascular	2	1
	c2a8a09e-82a3-4e5b-abca-46f2b506bd05	56	4					36	0	5	3	1	1	1	3	1	1	1	1	uncertain	9	1
	0220e339-11c5-40eb-b017-80d9826aa693	25	2	115	98	123	88	13	0	4	6	1	1	4	7	1	1	5	0	intoxication	4	0
	b77b9fbe-a7e5-4aed-be2b-4d9c34a593cc	92	7	73	100			28	1	3	6	1	1	4	6	1	1	4	1	medical	1	0
	ee1a0f4b-35b3-4e04-94d5-ccf5ecefccab	5	1	150	98			4	0	5	3	1	1	1	3	1	1	1	1	seizure	3	0
	b2eeeed3-1992-43cc-af52-9739dc4851a7	106	7	86	97	144	75	39	0	4	3	1	1	1	3	1	1	1	1	medical	1	0
	35fab583-3e17-4f09-9ebf-de06d3fcca65	45	3	88	98	114	62	10	0	4	7	1	1	5	7	1	1	5	1	medical	1	0
	d0b4bfe4-e378-44d0-b966-6ea0bb73401e	95	7		98	170		4	1	2	7	2	1	4	7	2	1	4	1	uncertain	9	0
	a960f7cc-5650-4f76-8464-10944b021b5d	84	6	84	85	191	66	48	0	5	6	1	1	4	3	1	1	1	1	uncertain	9	1
	c2197fb7-a1b3-4aaf-9ccd-54097e20a979	87	7	110	87	170	100	56	1	4	8	1	3	4	8	1	3	4	1	medical	1	0
	cd956f81-69d3-4f6f-88df-beb2edd6cba1	81	6	111	82	204	116	29	0	5	4	1	1	2	3	1	1	1	1	cerebrovascular	2	1
	7ec76211-e3da-433e-afe3-a7931f41f100	32	3	87	98	163	104	57	0	4	8	2	2	4	8	2	2	4	1	trauma	10	0
	d7aeac29-5747-4b5c-8c48-a94477f55b45	81	6	130	93	190	100	62	1	4	7	1	1	5	7	1	1	5	1	seizure	3	0
	f41adc58-60ad-4e1c-960d-d9eace0e1fd2	90	7	85	96	145	100	62	0	4	5	3	1	1	5	3	1	1	1	cerebrovascular	2	0
	561b5928-f2a4-49c9-acd4-24c8369d84af	33	3	76	166	105	72	37	0	5	3	1	1	1	3	1	1	1	1	trauma	10	1
	46a1e058-fee6-4ba6-9d44-4155bd42c83d	19	2	60	100	130	83	52	0	3	8	2	1	5	8	2	1	5	1	intoxication	4	0
	1ba57614-7163-4fb6-8f85-aed73356175c	61	4					20	0	4	3	1	1	1	8	1	2	5	0	seizure	3	0
	28003e37-3073-461a-8369-e91c5263508d	56	4					11	0	5	3	1	1	1	3	1	1	1	1	uncertain	9	1
	2ec8d7fe-1459-472a-a9b6-f34214ce1a3b	55	4	108	99	162	107	48	0	5	7	1	2	4	3	1	1	1	1	seizure	3	1
	b63ff8a3-93ef-4a99-9262-062b9ba80aa4	83	6	133	100	225	135	48	0	5	3	1	1	1	3	1	1	1	1	cerebrovascular	2	1
	2e482eee-707f-4c3f-9562-b6a0db93022a	80	6	120	95	166	93	37	0	5	3	1	1	1	3	1	1	1	1	seizure	3	0
	f60a6bb7-d809-4873-a095-1fef879460a6	50	4	144		137	100	62	1	4	6	4	1	1	6	4	1	1	1	seizure	3	0
	2d0ad02f-f4fc-46d0-9b14-9f9046f6a1c2	87	7	81	93	147	94	37	0	5	8	2	2	4	8	2	2	4	1	cerebrovascular	2	0
	68e71874-46d8-4ff5-8518-54283ca3bd3b	46	3	130		120		30	0	5	7	2	2	3	3	1	1	1	1	intoxication	4	1
	1f891393-cf70-4181-92e1-b0d61eb56b6c	58	4	100		180	90	52	0	5	6	1	1	4	6	1	1	4	1	cerebrovascular	2	1
	bdd07969-d14d-475f-8731-f60fea70c2bf	79	6		95	180	100	50	0	5	4	2	1	1	3	1	1	1	1	trauma	10	1
	49d16e8c-fb51-4aec-a1da-ce5b3a662f0e	3	1	141	100			60	0	4	7	2	1	4	3	1	1	1	1	seizure	3	1
	36cdd71c-f8da-46bf-bce8-9af1ae8d30a9	57	4	76	98	87	41	55	0	5	3	1	1	1	3	1	1	1	1	uncertain	9	1
	6a8dee49-f53b-419a-bca5-8a5b4362ff8a	90	7	77	95	190	90	13	1	3	7	2	1	4	8	2	1	5	0	medical	1	0
	e13b02c9-d6b0-4442-9835-146ea905b59c	45	3					20	1	4	3	1	1	1	8	2	2	4	0	seizure	3	0
	28991c21-9aaf-4060-a5db-32b28442b52b	78	6	150	99	160	90	23	0	5	8	2	2	4	8	2	2	4	1	uncertain	9	0
	58fa1806-ff13-44b4-b6f7-a7f508a03e25	77	6	114	85	123	64	18	0	5	3	1	1	1	3	1	1	1	1	seizure	3	1
	71e86c9c-8a3a-4897-a347-e0830fa703c6	78	6	130	95	150	70	55	0	5	4	2	1	1	3	1	1	1	1	uncertain	9	1
	fb41e924-035e-4f26-bdfb-19643eedbec0	95	7	75	100	135	76	55	0	3	7	1	2	4	8	2	2	4	0	uncertain	9	0
	781435f5-2811-4c5d-aa23-f0d08acf86d8	53	4	90	98	106	80	4	0	4	7	1	1	5	7	1	1	5	1	seizure	3	0
	10010e92-ac47-4e81-a0dd-023f3bc57b36	70	5	110	91	151	100	36	0	5	6	1	2	3	3	1	1	1	1	trauma	10	1
	cc4ec334-c6f2-4c71-80b7-e40923e8fc92	73	5	116	91	78	46	48	0	5	5	1	1	3	3	1	1	1	1	trauma	10	1
	96519b4a-fac9-45d8-9c1e-46e597cd458e	89	7	75	76	86	65	39	1	3	8	2	2	4	8	2	2	4	1	medical	1	0
	ecf89786-7125-48aa-b9ef-b5987343092d	42	3	130	95	140	85	39	0	3	6	1	1	4	7	1	2	4	0	seizure	3	0
	82e26c67-c8d6-4085-96fb-a9c95ee75fb8	88	7	104	74	90	70	37	1	4	4	2	1	1	4	2	1	1	1	uncertain	9	0
	982d1db5-c7e1-40b6-be22-abddbfe22ac0	84	6	92	97	139	55	37	0	5	3	1	1	1	3	1	1	1	1	cerebrovascular	2	1
	2bd55419-2125-4513-8704-49d61a5496f1	60	4	108	93	147	107	62	0	5	7	1	1	5	3	1	1	1	1	uncertain	9	1
	c3336248-4459-494c-a563-6d9b146d7843	53	4		89			10	1	5	8	2	2	4	3	1	1	1	1	trauma	10	1
	08c1885e-4370-4205-a0bb-07fe449f7a1b	79	6	126	91	107	73	36	0	5	3	1	1	1	3	1	1	1	1	medical	1	1
	bbf6362f-255e-4461-a168-99eab5ad251e	89	7	84	94	159	89	58	1	4	7	1	2	4	7	1	2	4	1	cerebrovascular	2	0
	f08a48fe-dda7-4c1d-89eb-f9f04c48ea49	84	6	90	71	130	75	1	1	4	8	3	1	4	8	3	1	4	1	uncertain	9	0
	eefe88ea-da98-4a19-bbae-9cc3942f2349	19	2					1	0	5	3	1	1	1	3	1	1	1	1	intoxication	4	0
	cb55b2ad-ab79-4946-9d40-d5e07727e40a	84	6	71	96	100	70	9	1	4	7	1	1	5	7	1	1	5	1	cerebrovascular	2	0
	d0a9b13d-139d-4f53-ac4c-0abc31ea44e0	32	3					11	1	5	6	1	1	4	3	1	1	1	1	cerebrovascular	2	1
	36682e13-bf06-4034-90af-be9faeb18db5	65	5	54	99	110	90	62	1	3	8	2	1	5	8	2	1	5	1	uncertain	9	0
	28c4eae6-529a-45a2-973c-782d9b28d268	70	5	81	90	130	90	62	0	4	6	1	1	4	6	1	1	4	1	medical	1	0
	85e24b47-4cbe-40fe-8386-a51e4593895f	90	7		90	80	50	4	1	5	6	1	1	4	6	1	1	4	1	medical	1	0
	35bcdbb4-c3dc-4ec0-ad90-105cf01e5172	36	3	90	100	116	76	51	0	4	8	2	2	4	3	1	1	1	1	trauma	10	1
	3f963f8c-896a-41eb-8f67-3e31b8b9a266	19	2	112	60	218	120	28	0	5	3	1	1	1	3	1	1	1	1	trauma	10	1
	d96123f1-d1c0-4d2f-b418-1a11085e78ba	65	5	120	70	249	160	28	0	5	4	1	1	2	3	1	1	1	1	trauma	10	1
	62bfa314-c5dc-4d7b-b6cb-8d849102b5d4	87	7	74	97	83	53	52	0	5	6	1	2	3	8	1	2	5	0	seizure	3	0
	bba690a1-b844-4af7-b0b4-34a776df6732	19	2	98	56	72	34	29	0	4	6	1	1	4	6	1	1	4	1	intoxication	4	0
	158c6d4e-c48f-4af5-9bd9-de4eb01e90fd	88	7					29	1	5	3	1	1	1	3	1	1	1	1	medical	1	0
	3f079b8f-4ebe-4ff3-8d05-06144bdb5f5c	16	1	100	98	145	91	58	0	3	7	1	1	5	7	1	1	5	1	other	8	0
	6aa0c779-3a13-4a94-a706-1b33c299344e	48	3		93	143	97	58	0	5	7	1	2	4	3	1	1	1	1	trauma	10	1
	e6e4424a-6790-4fd3-b80f-8148288f22a3	19	2	108		93	55	34	0	4	8	2	1	5	8	2	1	5	1	seizure	3	0
	574b1905-7b43-43f3-b5cd-279381b6c893	84	6	134		149	52	29	1	5	6	1	1	4	3	1	1	1	1	cerebrovascular	2	1
	7f985945-a845-419a-bca1-90bae619e853	34	3		96			18	0	3	3	1	1	1	3	1	1	1	1	intoxication	4	0
	32170756-917b-4d35-a53f-e4e3a5fb9d5f	45	3	139	92	235	94	10	0	5	3	1	1	1	3	1	1	1	1	trauma	10	1
	947b571c-0bec-47bc-b629-6eaa7106355d	30	3	56	96	90	40	28	0	3	8	2	2	4	8	2	2	4	1	uncertain	9	0
	e2b190b1-a944-4150-bd77-e92c0fa009b2	38	3	159	89	146	94	52	0	5	3	1	1	1	3	1	1	1	1	other	8	1
	0c63dfcb-9951-463e-803a-264a180a13a0	38	3	80	96	115	70	11	0	5	5	1	1	3	3	1	1	1	1	uncertain	9	1
	cd48bae9-63ab-4943-a64d-1b4244680e81	82	6					18	1	5	6	1	1	4	6	1	1	4	1	other	8	0
	4cf7aaa9-3bf0-43ca-beb2-cef15a6566dd	55	4	132	93	96	67	39	0	4	6	1	2	3	7	1	2	4	0	uncertain	9	0
	70f107d6-f9cb-4db5-9bbb-a259ddced788	85	7	101	95	132	70	48	0	5	3	1	1	1	3	1	1	1	1	cerebrovascular	2	1
	81683743-cee5-4235-bc47-e7f901d7b661	30	3	89	93			44	0	4	7	1	2	4	8	1	2	5	0	intoxication	4	0
	984f180a-3994-4fd1-b591-bf752558ec9b	45	3	133	92	171	97	9	0	4	7	1	1	5	7	1	1	5	1	seizure	3	0
	8ca838f3-52c8-42db-8a58-f910314cf6a6	90	7	98	97	115	70	9	1	4	7	1	1	5	7	1	1	5	1	seizure	3	0
	38f618f7-5998-4fe5-af6d-ae1fa639845e	97	7					13	0	4	3	1	1	1	3	1	1	1	1	other	8	0
	256a8577-e4ae-4a51-8906-441b9b7505e0	31	3					20	0	5	4	1	1	2	3	1	1	1	1	trauma	10	1
	ac016011-5bc4-4d24-9c35-6f4647077b86	22	2	165	85	110	70	39	0	5	7	1	2	4	3	1	1	1	1	trauma	10	1
	134bf132-cf99-476b-a705-a7cac6fed14e	73	5	74	94	113	54	34	0	4	3	1	1	1	3	1	1	1	1	cerebrovascular	2	1
	9a5a9ecb-f9bd-46ea-a9d7-9c96c3953dc1	50	4	110	82	138	95	37	0	5	7	1	3	3	3	1	1	1	1	trauma	10	1
	4116144e-2774-408c-b8ec-08463acb89bc	84	6	97	100	125	52	28	0	5	6	1	1	4	7	1	2	4	0	cerebrovascular	2	0
	93e92eb1-f5a7-4e72-8b79-9adef93e2e44	77	6					20	0	5	7	4	2	1	3	1	1	1	1	trauma	10	1
	b119520f-c7e6-4c18-b920-af17515c0135	33	3	87	72	105	70	36	0	5	3	1	1	1	3	1	1	1	1	uncertain	9	1
	bfc14f8e-6ca2-41aa-b62a-e8b8f8800059	80	6	71	94	150	60	39	0	4	8	3	1	4	8	3	1	4	1	cerebrovascular	2	1
	915c1295-7460-4162-8105-2e63b6e03f17	14	1	144	100	97	48	29	0	5	8	2	2	4	3	1	1	1	1	intoxication	4	1
	9c3188e4-213e-4011-a620-4e0be90c4571	82	6	90	77	60	40	11	0	5	3	1	1	1	3	1	1	1	1	cerebrovascular	2	1
	2b91001f-3104-45a7-89df-758664fc0238	71	5	119	100	127	70	52	0	5	6	1	1	4	3	1	1	1	1	cerebrovascular	2	1
	d8e2ec53-1f71-4b3a-8789-7163a9729097	11	1					29	0	4	3	1	1	1	3	1	1	1	1	seizure	3	0
	a458a7fb-bcb1-4563-9789-bd75d0f35da6	80	6	99	94	144	80	44	1	5	5	1	1	3	5	1	1	3	1	cerebrovascular	2	0
	2c3e5335-44a5-4beb-b98a-4e6aff8a57ef	70	5	53	93	71	35	34	1	3	3	1	1	1	8	4	3	1	0	intoxication	4	0
	a318eb7d-43c7-4e04-add6-12e03fa69e0a	74	5	80	90	150	75	37	0	5	3	1	1	1	3	1	1	1	1	medical	1	0
	ea431e26-6363-4575-ac31-4c3c013cfa3d	57	4	76	76	110	80	37	0	5	3	1	1	1	3	1	1	1	1	uncertain	9	1
	2444a88e-ef6c-4617-a7d7-7639e6831be1	2	1	117	95			55	1	4	8	1	2	5	8	2	1	5	1	seizure	3	0
	d9ca230d-c8fb-4680-a6ec-61a60e5dc6d4	44	3	90	80	85	41	28	0	5	5	1	1	3	3	1	1	1	1	intoxication	4	1
	78b58169-e812-4663-b344-136d6c5a3d7b	65	5	115	100	174	107	36	0	5	6	2	1	3	3	1	1	1	1	trauma	10	1
	1a939b0c-970f-4756-bd24-ba4b5d0f4513	93	7	118	94	119	48	27	0	5	7	2	2	3	7	2	2	3	1	seizure	3	0
	dfac28eb-4dbc-4e97-8b15-7f7061c0c4ba	91	7	134	83	114	81	29	1	4	3	1	1	1	3	1	1	1	1	seizure	3	0
	aa45fed1-37f4-4ec7-8830-3cf599a8baee	12	1	163	99	108	50	52	0	3	7	1	1	5	8	2	1	5	0	intoxication	4	0
	79078137-d246-4264-bb74-517e6693a499	78	6	68	93	149	67	9	1	5	3	1	1	1	6	4	1	1	0	uncertain	9	0
	43eb37d6-ab4e-45af-94c3-7dbc61ca7a1c	28	2	78	97	121	66	54	0	2	7	1	1	5	8	1	1	6	0	other	8	0
	d5f4eb39-a7e0-44da-bd91-854d92550802	91	7	73	97	173	120	48	1	5	4	1	1	2	3	1	1	1	1	uncertain	9	0
	2e4f1e10-e339-4516-82ca-8b72a30bb086	41	3	90	96	138	80	44	0	5	8	2	3	3	3	1	1	1	1	uncertain	9	1
	621395be-a26f-4a23-a2dd-afc6c7c488ed	83	6		84	90	60	39	1	4	7	2	1	4	7	2	1	4	1	seizure	3	0
	be1e6e59-ef7d-4015-a2f0-4432070f631b	96	7	67	94	160	80	39	0	3	7	2	1	4	7	2	1	4	1	medical	1	0
	23050068-6827-4758-943c-7b63f7837500	67	5	140	90	100	60	38	0	5	4	1	1	2	3	1	1	1	1	trauma	10	1
	5fcb0862-d239-4726-b070-1ad86bc76223	88	7		97	130	75	55	1	3	4	1	2	1	4	1	2	1	1	seizure	3	0
	28561bfd-e162-49dd-828f-c17d6536a788	91	7		90			51	1	5	5	1	1	3	5	1	1	3	1	medical	1	0
	7e07d74d-fcb4-4990-93d8-d63eddacd5f2	88	7	119	93	194	123	34	1	3	7	1	2	4	7	1	2	4	1	seizure	3	0
	847f95b7-7ea9-460f-bbe9-87b0e26b1122	96	7	156				9	1	4	6	4	1	1	6	4	1	1	1	medical	1	0
	37bd6538-82c5-4259-a269-df5b91d6d4a6	61	4	110	77	170	40	11	0	5	6	1	1	4	3	1	1	1	1	cerebrovascular	2	1
	6e0caf96-b09a-40fa-820b-c5944d43e874	60	4		77			11	1	5	6	4	1	1	6	4	1	1	1	medical	1	0
	24d88ec0-4790-475e-8639-fe36f8d726f9	80	6	61	88	73	40	8	0	5	8	1	2	5	3	1	1	1	1	uncertain	9	1
	05537f58-ff19-444d-9b06-c803e008cba0	83	6	57	86	113	90	58	1	5	3	1	1	1	3	1	1	1	1	medical	1	1
	9d295e36-71a1-430b-84f9-1e218fed3329	23	2	99	100	98	49	55	0	4	3	1	1	1	3	1	1	1	1	intoxication	4	1
	22803772-a320-4745-8143-36dc91a6db83	88	7	78	70	70	30	10	1	5	3	1	1	1	3	1	1	1	1	medical	1	0
	dafca658-f33c-4550-9328-e1e1d34a8244	29	2	97	97	140	80	62	0	4	6	1	1	4	6	4	1	1	1	seizure	3	0
	ea8b2f31-80d5-4266-9c73-79c174078568	87	7	100	94	228	110	62	0	5	4	1	2	1	3	1	1	1	1	trauma	10	1
	1ccec853-d831-4fa0-973c-eb8793276134	87	7	130	92	114	65	28	0	4	6	2	1	3	5	1	1	3	1	uncertain	9	0
	df3a335b-1667-4c3a-ae12-2ee9adbc5cdc	25	2	65	94	114	60	28	0	5	6	1	1	4	7	1	2	4	0	seizure	3	0
	cbd65e6b-1518-4a8e-bf8e-0d2c045b81be	67	5					20	1	5	6	4	1	1	6	4	1	1	1	cerebrovascular	2	0
	6ebfd336-e2a9-440b-a97f-df9abedb2985	73	5	121	97	114	82	36	0	5	6	1	2	3	8	1	2	5	0	uncertain	9	0
	fa737470-d428-444a-9302-57e25fa121c8	90	7	70	85	240	110	39	0	6	3	1	1	1	3	1	1	1	1	medical	1	0
	131a2529-a50f-4404-8955-93e237082a61	34	3					11	0	5	6	1	2	3	3	1	1	1	1	trauma	10	1
	bab44d5b-7afe-4bd4-8961-dae6e285759a	86	7	127	98	164	67	57	0	4	7	1	2	4	7	1	2	4	1	cerebrovascular	2	0
	3d6f7a73-2d36-4b67-966e-9a05c4b464f4	4	1		95			62	1	4	7	1	1	5	7	1	1	5	1	seizure	3	0
	3ead565d-7bea-4eaa-a936-a5a2b63d5302	49	3		96	100	60	55	0	4	7	1	2	4	6	1	1	4	1	intoxication	4	0
	2387ca58-12c8-4bfc-ab81-9e4131bc08e3	27	2	97	98	139	73	10	0	5	3	1	1	1	3	1	1	1	1	uncertain	9	1
	c332a0aa-afc7-432d-9bfb-d96619c5972e	98	7	97	96			13	1	4	8	2	1	5	8	2	1	5	1	other	8	0
	93d7a279-b25e-4fc8-9c12-bb7e9f701f63	41	3	127	97	129	79	4	0	4	5	1	1	3	5	1	1	3	1	seizure	3	0
	0881766b-8ebf-4f1c-8264-03341a614f35	85	7	77	52	100	54	54	1	3	8	1	2	5	8	1	2	5	1	medical	1	0
	2e06adc1-3e7f-4a9a-9557-e8869dda01ea	28	2	100	96	112	78	57	0	4	7	1	1	5	7	1	1	5	1	uncertain	9	0
	66a15128-1e8a-4b3d-8e07-6840d22e4068	69	5	82	94	170	90	58	0	5	3	1	1	1	3	1	1	1	1	intoxication	4	1
	4a6d39e2-9001-4a90-844e-41878367aa9a	81	6					20	1	3	8	2	2	4	8	2	2	4	1	medical	1	0
	fdb1d0b2-a229-4a48-b5de-d86c6bff9a80	88	7	111	92	143	84	28	0	5	5	1	1	3	5	1	1	3	1	seizure	3	0
	45609d4b-4f4d-4f2a-97df-16540b216834	1	1		96	110	70	9	0	5	7	2	1	4	3	1	1	1	1	trauma	10	1
	6a03c8a8-ebb2-468b-8cf0-b3b1b56d6d7e	25	2					37	0	4	3	1	1	1	3	1	1	1	1	seizure	3	0
	6e5f7dc1-585f-4774-b90d-cbe5be137c77	62	4	110	96	140	90	37	0	4	3	1	1	1	3	1	1	1	1	seizure	3	0
	0d5c7f0c-4499-4306-a5a3-9bb7046cda07	81	6	85	88	97	52	13	0	5	6	1	1	4	3	1	1	1	1	cerebrovascular	2	1
	306c3302-5793-40a8-a597-4599de4e066c	43	3	113	97	123	67	58	0	4	7	1	2	4	7	1	2	4	1	intoxication	4	0
	4ac5fdd9-d576-438c-9be1-ec1c4e302d5e	96	7	117	89	181	91	48	1	4	8	2	2	4	8	2	2	4	1	medical	1	0
	b8dff3cf-4f5c-46c8-81f9-1e30ac8c6736	27	2	132	90	117	40	58	0	3	8	1	2	5	8	1	2	5	1	seizure	3	0
	837e0c69-fe59-4b7b-ba0d-e8f0b910ac68	57	4	108	100	124	81	9	0	4	6	1	1	4	6	1	1	4	1	cerebrovascular	2	0
	ec63faf3-727c-4973-bd19-b35319131d2b	88	7	103	98	136	80	3	1	3	3	1	1	1	3	1	1	1	1	cerebrovascular	2	0
	a599228e-78b3-4868-9231-728cb747e83f	75	6	76	78	120	33	10	0	5	8	1	3	4	3	1	1	1	1	uncertain	9	1
	9fabb21c-37b5-460c-bec9-d2c200619ecf	85	7	60	83	188	92	10	0	5	6	1	2	3	3	1	1	1	1	cerebrovascular	2	1
	0a0aeb92-9562-435b-a71f-f7a09202eb38	10	1					20	0	5	3	1	1	1	3	1	1	1	1	seizure	3	1
	db56aeb7-08d5-4080-89b0-de7a5bce37cc	27	2	110	99	110	80	28	0	2	3	1	1	1	3	1	1	1	1	other	8	0
	2aebcf15-da58-45b0-bce3-af7e2a96607a	17	1	96	96	124	86	28	1	2	3	1	1	1	3	1	1	1	1	other	8	0
	ee212414-b9d9-4334-9cae-fbf3a82e96f9	85	7	91	96	179	91	52	0	5	6	1	2	3	3	1	1	1	1	trauma	10	1
	e07098f4-248b-43a0-9d70-1874e388fc1f	27	2		93	140	86	52	1	3	7	1	1	5	7	1	1	5	1	other	8	0
